# Supplementary material for: Alternative Splicing Analysis Revealed the Role of Alpha-Linolenic Acid and Carotenoids in Fruit Development of Osmanthus fragrans
Source: Int J Mol Sci. 2023 May 12;24(10):8666. doi: 10.3390/ijms24108666 (PMC10217929; doi:10.3390/ijms24108666)
Supplement: Supplementary file 1 [file ijms-24-08666-s001.zip]

Archive with 7 entries (7 files):
- TableS1 Reads quality statistics after data filtering.xlsx
- TableS2 All isoform expression levels in the three stages of Osmanthus fragrans fruit development.xlsx
- TableS3 List of the differentially expressed alternative splicing events.xlsx
- TableS4 Transcription factors compared according to the transcript data of DAS.xlsx
- TableS5 Splicing factors identified by comparison with Arabidopsis thaliana.xlsx
- TableS6 Transcript sequences and primers used for RT-PCR experiments in this study.xlsx
- TableS7 Differential gene expression levels in alpha-Linoleic acid metabolism and carotenoid biosynthesis pathway.xlsx
