# Supplementary material for: Alternative Splicing Analysis Revealed the Role of Alpha-Linolenic Acid and Carotenoids in Fruit Development of Osmanthus fragrans
Source: Int J Mol Sci. 2023 May 12;24(10):8666. doi: 10.3390/ijms24108666 (PMC10217929; doi:10.3390/ijms24108666)
Supplement: Supplementary file 1 [file ijms-24-08666-s001.zip › TableS1 Reads quality statistics after data filtering.xlsx]

## Sheet: Table S1
TableS1 Reads quality statistics after data filtering
Sample Name	Raw Tag Count	Clean Tag Count	Clean Reads Q20(%)	Clean Reads Ratio(%)	Total Mapping(%)
S1_1	45573892	42085678	96.78	92.35	87.17
S1_2	47326734	43431238	96.88	91.77	86.51
S1_3	47326734	43191314	96.84	91.26	86.18
S2_1	47326734	43233868	97.06	91.35	86.65
S2_2	45573892	42042568	96.74	92.25	86.91
S2_3	45573892	42679382	96.63	93.65	87.55
S3_1	45573892	42072286	96.78	92.32	87.31
S3_2	47326734	43373124	96.85	91.65	87.58
S3_3	45573892	42251748	96.79	92.71	87.83
