# Supplementary material for: Alternative Splicing Analysis Revealed the Role of Alpha-Linolenic Acid and Carotenoids in Fruit Development of Osmanthus fragrans
Source: Int J Mol Sci. 2023 May 12;24(10):8666. doi: 10.3390/ijms24108666 (PMC10217929; doi:10.3390/ijms24108666)
Supplement: Supplementary file 1 [file ijms-24-08666-s001.zip › TableS2 All isoform expression levels in the three stages of Osmanthus fragrans fruit development.xlsx]

## Sheet: Sheet1
TableS2 All isoform expression levels in the three stages of Osmanthus fragrans fruit development
isoform	gene	S1.1	S1.2	S1.3	S2.1	S2.2	S2.3	S3.1	S3.2	S3.3
BGI_novel_T000001	BGI_novel_G000001	4258	3068	3377	1847	3136	3997	3559	2626	4040
BGI_novel_T000002	ofr.gene42712	185	200	186	41	121	14	54	92	27
BGI_novel_T000003	ofr.gene42706	2308	2527	2496	3341	2453	2595	2912	3310	2341
BGI_novel_T000004	ofr.gene42705	1245	1204	1246	1173	776	757	996	963	886
BGI_novel_T000005	ofr.gene42725	452	693	663	628	323	353	399	365	558
BGI_novel_T000006	ofr.gene42709	177	60	117	859	1389	846	1109	1503	1327
BGI_novel_T000007	BGI_novel_G000002	1211	1694	1271	775	887	397	749	372	370
BGI_novel_T000008	ofr.gene42707	1615	1707	1072	981	991	809	1000	1001	990
BGI_novel_T000009	ofr.gene42714	800	1557	1042	391	642	503	481	337	368
BGI_novel_T000010	ofr.gene42731	1	1	1	1	1	1	1	1	1
BGI_novel_T000011	ofr.gene42731	901	545	897	63	97	1	1	47	1
BGI_novel_T000012	ofr.gene42723	2323	2213	2072	1187	1618	1334	1584	1119	1848
BGI_novel_T000013	ofr.gene42730	154	100	86	113	64	116	128	200	175
BGI_novel_T000014	ofr.gene42721	1642	1307	1506	448	417	393	598	427	546
BGI_novel_T000015	ofr.gene42719	1870	1528	2212	817	928	983	568	601	664
BGI_novel_T000016	ofr.gene42704	276	585	569	310	133	327	317	248	374
BGI_novel_T000017	ofr.gene42704	483	1031	901	211	280	345	294	55	197
BGI_novel_T000018	ofr.gene42704	1	1	1	1	66	1	1	1	1
BGI_novel_T000019	BGI_novel_G000003	177	202	124	233	78	173	123	138	211
BGI_novel_T000020	ofr.gene42765	468	865	608	861	987	770	1124	673	1315
BGI_novel_T000021	BGI_novel_G000004	1	200	422	640	348	470	1	198	1
BGI_novel_T000022	BGI_novel_G000005	134	1	1	344	1	235	212	139	204
BGI_novel_T000023	BGI_novel_G000006	1209	1202	982	738	340	353	322	225	303
BGI_novel_T000024	BGI_novel_G000007	127	142	109	136	54	97	92	98	183
BGI_novel_T000025	BGI_novel_G000008	758	567	801	302	229	239	114	306	110
BGI_novel_T000026	ofr.gene42772	1	1	1	1	105	41	1	1	84
BGI_novel_T000027	ofr.gene42772	1	1	1	1	1	1	1	1	1
BGI_novel_T000028	ofr.gene42766	509	356	247	547	646	627	696	367	369
BGI_novel_T000029	BGI_novel_G000009	40	67	14	67	119	52	288	90	102
BGI_novel_T000030	ofr.gene42746	18020	15084	16601	8654	8036	8681	13549	8977	9586
BGI_novel_T000031	ofr.gene42762	1	54	64	1	1	1	1	1	1
BGI_novel_T000032	ofr.gene42762	69	1	1	98	50	21	34	33	13
BGI_novel_T000033	ofr.gene42740	55	252	282	44	72	77	66	83	51
BGI_novel_T000034	ofr.gene42763	868	709	650	1	90	91	79	94	169
BGI_novel_T000035	ofr.gene42763	290	465	486	180	66	163	83	185	59
BGI_novel_T000036	ofr.gene42817	457	455	461	144	81	191	70	27	104
BGI_novel_T000037	ofr.gene42797	1	1	1	1	1	1	1	1	1
BGI_novel_T000038	ofr.gene42813	307	292	264	174	232	304	297	74	123
BGI_novel_T000039	ofr.gene42813	1366	1272	1463	594	496	159	767	290	259
BGI_novel_T000040	ofr.gene42813	2825	5232	4278	1293	1353	1894	1741	1780	2527
BGI_novel_T000041	ofr.gene42813	1	1	1	1	1	1	1	1	1
BGI_novel_T000042	ofr.gene42812	192	268	140	1	67	18	89	64	16
BGI_novel_T000043	ofr.gene42809	1294	1551	1285	594	479	396	416	465	460
BGI_novel_T000044	ofr.gene42791	2943	2719	3165	564	626	565	890	597	989
BGI_novel_T000045	ofr.gene42782	795	757	576	805	951	1387	1303	809	1000
BGI_novel_T000046	ofr.gene42785	3663	5482	5296	886	1094	1058	631	1107	1215
BGI_novel_T000047	BGI_novel_G000010	23	130	1	1	23	1	1	22	1
BGI_novel_T000048	ofr.gene42784	1	1	1	1	1	1	1	1	1
BGI_novel_T000049	BGI_novel_G000011	1	67	1	1	18	20	1	1	37
BGI_novel_T000050	ofr.gene42787	630	431	498	686	1182	911	648	608	512
BGI_novel_T000051	ofr.gene42787	1	1	47	103	1	1	41	62	1
BGI_novel_T000052	ofr.gene42787	45	328	172	231	4	399	1	501	248
BGI_novel_T000053	ofr.gene42787	1040	712	427	809	1133	1114	910	509	883
BGI_novel_T000054	ofr.gene42787	182	108	25	1	1	22	1	1	37
BGI_novel_T000055	ofr.gene42787	257	1	297	66	33	31	1	1	1
BGI_novel_T000056	ofr.gene43130	22	260	161	1	1	12	1	1	1
BGI_novel_T000057	ofr.gene43130	36	723	467	1	14	1	1	1	1
BGI_novel_T000058	ofr.gene43130	100	687	448	1	1	14	1	1	14
BGI_novel_T000059	ofr.gene43122	27	80	145	108	213	299	106	156	128
BGI_novel_T000060	BGI_novel_G000012	42	22	15	218	147	200	81	108	227
BGI_novel_T000061	ofr.gene42811	2956	1785	2031	920	616	488	806	740	693
BGI_novel_T000062	ofr.gene42811	1455	794	1038	845	532	747	355	420	996
BGI_novel_T000063	ofr.gene42811	56	1	1	1	1	1	1	1	1
BGI_novel_T000064	ofr.gene42811	305	505	386	1751	1688	1689	1509	1675	1351
BGI_novel_T000065	ofr.gene42811	1	1	1	1	1	1	1	1	1
BGI_novel_T000066	ofr.gene42831	162	155	93	74	79	1	114	59	97
BGI_novel_T000067	ofr.gene42828	601	786	1059	2253	3506	4610	3346	2592	3211
BGI_novel_T000068	BGI_novel_G000013	1962	2396	2137	1116	1063	1799	977	1132	1358
BGI_novel_T000069	BGI_novel_G000014	2108	1588	1411	506	646	408	496	608	656
BGI_novel_T000070	BGI_novel_G000015	1	1	301	1	1	1	1	1	1
BGI_novel_T000071	ofr.gene42829	660	314	324	151	151	50	437	162	323
BGI_novel_T000072	BGI_novel_G000016	45	72	179	937	1272	1392	1153	1279	782
BGI_novel_T000073	ofr.gene42823	1686	1987	1895	1133	1038	823	454	958	897
BGI_novel_T000074	ofr.gene42803	1	101	35	82	1	1	1	1	1
BGI_novel_T000075	ofr.gene42803	1	1	1	1	1	38	1	1	1
BGI_novel_T000076	ofr.gene42803	1897	1293	1394	365	707	530	624	564	502
BGI_novel_T000077	ofr.gene42801	3174	2578	2703	1767	2689	2234	3116	2758	2333
BGI_novel_T000078	ofr.gene42825	279	128	165	307	438	651	439	1610	742
BGI_novel_T000079	ofr.gene42861	112	444	328	185	378	272	209	185	135
BGI_novel_T000080	ofr.gene42861	726	185	252	243	257	293	182	300	270
BGI_novel_T000081	ofr.gene42861	1095	1226	1240	970	1173	1067	752	816	948
BGI_novel_T000082	ofr.gene42835	2944	2588	2340	3490	4889	3984	4644	4522	4646
BGI_novel_T000083	ofr.gene42858	1263	1152	1068	593	1100	1086	1078	1093	1167
BGI_novel_T000084	ofr.gene42855	613	509	341	1	1	1	1	1	1
BGI_novel_T000085	ofr.gene42855	1	1	1	1	41	1	1	1	1
BGI_novel_T000086	ofr.gene42855	2929	3124	3223	2816	3861	2716	3176	2712	3113
BGI_novel_T000087	ofr.gene42855	130	157	107	78	1	95	322	110	68
BGI_novel_T000088	ofr.gene42838	857	689	735	536	736	501	1098	494	327
BGI_novel_T000089	ofr.gene42838	1	37	76	69	1	35	39	14	117
BGI_novel_T000090	ofr.gene42838	709	1002	967	106	150	35	92	95	59
BGI_novel_T000091	ofr.gene42845	1	1	1	1	114	1	35	1	1
BGI_novel_T000092	ofr.gene42845	2551	2903	2555	4930	4711	4887	5597	5228	5302
BGI_novel_T000093	ofr.gene42845	1	1	1	1	1	1	1	1	1
BGI_novel_T000094	ofr.gene42845	383	204	218	1	1	1	1	1	1
BGI_novel_T000095	ofr.gene42839	11652	13925	14341	4664	3929	4267	3410	4527	4995
BGI_novel_T000096	ofr.gene42851	1	149	417	243	304	138	43	1	1
BGI_novel_T000097	ofr.gene42851	795	879	456	288	357	395	629	575	625
BGI_novel_T000098	ofr.gene42870	1249	884	1227	327	1	197	378	191	150
BGI_novel_T000099	ofr.gene42870	1	1	1	1	1	1	1	1	1
BGI_novel_T000100	ofr.gene42870	582	799	529	1	506	216	266	208	163
BGI_novel_T000101	ofr.gene42890	1157	462	1112	304	293	1	280	252	1
BGI_novel_T000102	ofr.gene42890	1855	2575	1313	1879	2418	2857	2794	3138	3129
BGI_novel_T000103	ofr.gene42894	399	8	328	3	129	6	36	1	1
BGI_novel_T000104	ofr.gene42894	451	687	325	187	190	219	125	140	136
BGI_novel_T000105	ofr.gene42894	232	464	395	612	152	183	210	163	360
BGI_novel_T000106	ofr.gene42876	598	540	652	301	104	190	129	152	113
BGI_novel_T000107	ofr.gene42881	154	281	452	143	358	242	1	110	1
BGI_novel_T000108	ofr.gene42881	1	126	172	388	872	433	571	235	638
BGI_novel_T000109	ofr.gene42881	328	200	76	1014	1085	996	893	1228	576
BGI_novel_T000110	ofr.gene42889	9246	13032	11951	5870	3867	5320	3643	4941	5745
BGI_novel_T000111	ofr.gene42871	1	155	156	136	563	335	199	830	437
BGI_novel_T000112	ofr.gene42871	481	469	356	225	179	107	213	22	129
BGI_novel_T000113	ofr.gene42871	1133	957	992	462	587	821	1245	595	806
BGI_novel_T000114	ofr.gene42887	693	882	899	1210	885	562	465	486	915
BGI_novel_T000115	ofr.gene42887	647	653	449	1	226	748	525	522	496
BGI_novel_T000116	ofr.gene42873	2842	1676	2184	1105	720	595	871	946	671
BGI_novel_T000117	ofr.gene42893	1687	2223	1984	819	492	611	370	489	615
BGI_novel_T000118	ofr.gene42921	957	902	1036	190	551	355	338	234	359
BGI_novel_T000119	ofr.gene42938	1894	1764	1767	741	1376	1068	2027	1105	1633
BGI_novel_T000120	ofr.gene42938	75	60	65	70	28	17	50	93	43
BGI_novel_T000121	ofr.gene42915	1143	1061	1068	1199	995	913	953	998	813
BGI_novel_T000122	ofr.gene42935	873	690	701	606	476	402	584	437	483
BGI_novel_T000123	ofr.gene42906	104	772	1155	1910	2230	1498	1710	883	995
BGI_novel_T000124	ofr.gene42901	94	188	127	1484	847	908	537	366	665
BGI_novel_T000125	ofr.gene42924	15284	15637	15416	16411	17020	17765	16668	16362	17328
BGI_novel_T000126	ofr.gene42939	569	552	721	200	210	157	342	193	249
BGI_novel_T000127	BGI_novel_G000017	76	141	128	78	142	139	154	75	63
BGI_novel_T000128	ofr.gene42902	5974	2824	3323	88	211	83	92	1	100
BGI_novel_T000129	ofr.gene42916	1114	554	914	1443	1285	993	1076	1766	1511
BGI_novel_T000130	ofr.gene42850	6292	6084	5706	7940	4772	6617	6707	4729	6263
BGI_novel_T000131	ofr.gene42927	1767	1129	325	1185	859	1211	1339	1185	1307
BGI_novel_T000132	ofr.gene42927	1	697	1396	1	328	1	1	1	1
BGI_novel_T000133	ofr.gene42850	161	178	388	1	2728	1291	2909	3729	2390
BGI_novel_T000134	ofr.gene42974	2545	2150	2456	289	431	484	327	224	581
BGI_novel_T000135	ofr.gene42970	209	94	178	193	318	84	162	158	280
BGI_novel_T000136	ofr.gene42970	163	168	82	41	125	132	104	100	252
BGI_novel_T000137	ofr.gene42949	87	80	55	51	174	1	1	35	67
BGI_novel_T000138	ofr.gene42949	37	50	124	64	53	49	60	38	58
BGI_novel_T000139	ofr.gene42949	273	354	252	388	749	821	696	579	560
BGI_novel_T000140	ofr.gene42949	1	1	1	1	1	1	1	1	1
BGI_novel_T000141	BGI_novel_G000018	321	366	390	245	327	307	366	345	328
BGI_novel_T000142	ofr.gene42948	1775	1551	1545	714	1062	1091	1090	1306	1373
BGI_novel_T000143	ofr.gene42971	957	1059	803	1216	1323	1354	1765	1558	1201
BGI_novel_T000144	ofr.gene42955	259	243	112	28	141	132	149	139	170
BGI_novel_T000145	ofr.gene42956	1	1	1	1	1	1	1	1	1
BGI_novel_T000146	ofr.gene42958	904	395	674	884	1693	2060	1979	4118	2711
BGI_novel_T000147	ofr.gene42968	2157	2499	1976	1261	1639	1604	2025	1995	1770
BGI_novel_T000148	BGI_novel_G000019	226	178	163	23	1	79	1	73	17
BGI_novel_T000149	ofr.gene42969	66	1	1	223	433	268	294	283	228
BGI_novel_T000150	ofr.gene42969	895	869	834	94	89	162	198	89	191
BGI_novel_T000151	ofr.gene42946	2518	2783	2548	1046	1089	970	901	855	693
BGI_novel_T000152	ofr.gene42946	386	353	239	366	305	385	262	488	494
BGI_novel_T000153	BGI_novel_G000020	608	542	860	5253	7163	8320	9452	7817	6120
BGI_novel_T000154	ofr.gene42947	480	525	466	202	235	112	417	103	273
BGI_novel_T000155	ofr.gene42822	1421	1683	1306	2089	1635	1658	1947	2073	1855
BGI_novel_T000156	BGI_novel_G000021	176	367	367	155	204	284	166	68	372
BGI_novel_T000157	ofr.gene42993	1245	1415	1521	639	180	415	278	293	370
BGI_novel_T000158	ofr.gene42993	1486	2488	1889	779	777	685	483	655	953
BGI_novel_T000159	ofr.gene43127	1250	1118	1510	1606	1236	1563	1090	1437	1287
BGI_novel_T000160	ofr.gene42996	1	1	1	1	1	1	1	1	1
BGI_novel_T000161	ofr.gene42996	3392	2067	2454	3807	3101	3358	3258	3382	3132
BGI_novel_T000162	ofr.gene42996	2351	2081	1825	623	347	344	414	625	621
BGI_novel_T000163	BGI_novel_G000022	47	122	112	93	23	131	78	98	187
BGI_novel_T000164	ofr.gene13851	443	230	355	423	193	217	413	281	215
BGI_novel_T000165	ofr.gene13866	166	227	101	67	87	1	1	1	1
BGI_novel_T000166	ofr.gene13866	1	1	1	1	1	1	1	1	1
BGI_novel_T000167	ofr.gene13866	1999	2174	1795	341	1	1	56	949	464
BGI_novel_T000168	ofr.gene13866	754	222	392	249	1263	1058	1233	240	579
BGI_novel_T000169	ofr.gene43106	795	1202	639	1330	1656	1742	926	1275	864
BGI_novel_T000170	BGI_novel_G000023	131	93	132	308	67	131	93	66	52
BGI_novel_T000171	BGI_novel_G000024	5639	5744	5740	4699	5422	5973	4719	5233	4522
BGI_novel_T000172	ofr.gene43115	956	1380	1405	234	285	309	337	318	322
BGI_novel_T000173	ofr.gene43114	625	620	417	516	1050	941	1197	819	804
BGI_novel_T000174	ofr.gene43151	149	64	102	1	68	116	99	1	38
BGI_novel_T000175	ofr.gene43151	1410	1091	1013	110	213	156	247	360	292
BGI_novel_T000176	ofr.gene43151	1	24	1	1	1	1	1	15	15
BGI_novel_T000177	ofr.gene43176	4105	4694	4426	1048	1486	1472	1256	1490	1640
BGI_novel_T000178	ofr.gene43178	1	1	1	1	1	1	1	1	1
BGI_novel_T000179	ofr.gene43178	1	1	1	1	1	1	1	1	1
BGI_novel_T000180	ofr.gene43178	1371	1759	1641	762	985	897	1160	1095	925
BGI_novel_T000181	ofr.gene43178	1766	1699	2163	299	48	273	550	592	943
BGI_novel_T000182	ofr.gene43162	2079	2181	2149	465	569	389	804	481	419
BGI_novel_T000183	ofr.gene43167	1383	1580	1385	203	256	87	441	259	310
BGI_novel_T000184	ofr.gene43174	2404	2427	2430	1855	1809	1760	1848	2038	1595
BGI_novel_T000185	ofr.gene43149	909	880	872	190	109	238	215	127	194
BGI_novel_T000186	ofr.gene43145	395	381	641	1	74	37	72	85	105
BGI_novel_T000187	ofr.gene43148	2198	1734	1633	1817	1570	1742	1568	1506	1725
BGI_novel_T000188	ofr.gene43165	4485	4487	4653	2946	2937	2379	2939	2895	2434
BGI_novel_T000189	ofr.gene43148	1014	1706	1239	751	677	662	972	812	426
BGI_novel_T000190	ofr.gene43147	306	113	157	122	476	530	607	290	342
BGI_novel_T000191	ofr.gene43154	1022	931	817	1912	4262	3903	5708	2873	2929
BGI_novel_T000192	ofr.gene43154	102	318	612	215	341	185	340	112	411
BGI_novel_T000193	ofr.gene43156	839	837	784	432	537	268	668	464	434
BGI_novel_T000194	ofr.gene43156	96	96	54	139	33	94	31	1	135
BGI_novel_T000195	ofr.gene43153	871	801	639	207	294	269	281	132	281
BGI_novel_T000196	ofr.gene43199	1	1	1	1	1	1	1	1	1
BGI_novel_T000197	ofr.gene43199	392	619	555	522	160	250	335	520	332
BGI_novel_T000198	ofr.gene43199	296	84	122	203	166	74	1	167	112
BGI_novel_T000199	ofr.gene43199	97	178	65	128	173	359	320	173	203
BGI_novel_T000200	ofr.gene43212	467	574	446	102	100	38	175	98	85
BGI_novel_T000201	ofr.gene43195	400	209	96	143	111	95	70	203	120
BGI_novel_T000202	BGI_novel_G000025	292	310	272	155	176	124	37	26	95
BGI_novel_T000203	ofr.gene43220	873	1490	1147	1708	1388	1375	2315	1110	1730
BGI_novel_T000204	ofr.gene43200	406	619	526	1067	831	602	1303	689	998
BGI_novel_T000205	BGI_novel_G000026	1552	2331	1841	2055	714	1211	1217	1643	1248
BGI_novel_T000206	ofr.gene42774	255	204	140	138	96	108	109	160	132
BGI_novel_T000207	ofr.gene43210	813	1061	1191	662	605	465	725	578	495
BGI_novel_T000208	ofr.gene43187	1	1	1	1	1	1	1	1	1
BGI_novel_T000209	ofr.gene43187	590	542	346	66	38	104	50	16	31
BGI_novel_T000210	ofr.gene43192	1	1	1	89	1	1	74	1	1
BGI_novel_T000211	ofr.gene43192	612	630	462	675	732	990	641	650	415
BGI_novel_T000212	ofr.gene43190	4182	2451	2481	2435	3374	2869	3395	3110	3082
BGI_novel_T000213	ofr.gene43202	3422	1688	2308	1	1	1	54	1	59
BGI_novel_T000214	ofr.gene43206	10721	14600	13268	26246	18305	21956	15553	24241	19477
BGI_novel_T000215	ofr.gene43196	512	646	449	154	289	204	387	217	330
BGI_novel_T000216	ofr.gene43215	712	424	814	277	303	182	65	491	430
BGI_novel_T000217	ofr.gene43215	1	1	1	1	1	1	1	1	1
BGI_novel_T000218	ofr.gene43255	438	1087	1354	2084	1534	3166	1369	1692	1515
BGI_novel_T000219	ofr.gene43255	6654	9721	6948	3275	6298	5920	5158	4299	7545
BGI_novel_T000220	ofr.gene43255	880	1	1145	1384	94	2606	1654	1	1930
BGI_novel_T000221	ofr.gene43255	1210	3323	2158	3474	3801	4240	1423	4321	3616
BGI_novel_T000222	ofr.gene43255	104	195	84	1	1	161	86	61	120
BGI_novel_T000223	ofr.gene43255	228	1	1	1	1	581	1	1	1
BGI_novel_T000224	ofr.gene43221	565	883	954	303	376	233	125	316	229
BGI_novel_T000225	ofr.gene43240	621	678	666	615	630	314	692	567	700
BGI_novel_T000226	ofr.gene43234	1	1005	471	2320	1071	1	808	2166	1
BGI_novel_T000227	ofr.gene43250	1677	2216	2138	5939	5353	7504	4064	8561	5849
BGI_novel_T000228	ofr.gene43250	677	804	451	120	225	302	153	470	71
BGI_novel_T000229	ofr.gene43235	968	1027	1217	515	489	532	643	573	325
BGI_novel_T000230	ofr.gene43235	475	724	552	207	238	249	228	187	192
BGI_novel_T000231	ofr.gene43228	8639	7040	9607	25523	21775	25079	18027	39994	27445
BGI_novel_T000232	ofr.gene43247	7957	6322	6791	8595	5522	5981	6208	7830	6981
BGI_novel_T000233	ofr.gene43245	822	1065	988	1887	1168	1907	1415	2113	1843
BGI_novel_T000234	ofr.gene43239	6271	7240	6736	7778	3850	7299	3086	3939	4467
BGI_novel_T000235	ofr.gene43230	1268	1099	935	367	149	428	200	510	637
BGI_novel_T000236	ofr.gene43243	2986	3752	3318	1787	1851	1471	1486	1543	1492
BGI_novel_T000237	ofr.gene43230	2782	3721	3146	1948	2428	2000	2291	2098	1938
BGI_novel_T000238	ofr.gene43227	695	499	560	882	925	779	779	998	826
BGI_novel_T000239	ofr.gene43226	5841	7202	5655	703	1876	1405	1811	1238	983
BGI_novel_T000240	ofr.gene43226	1	1	166	455	1	1	1	1	1
BGI_novel_T000241	ofr.gene43222	10277	6816	6073	5394	13778	11742	15797	14225	15741
BGI_novel_T000242	ofr.gene43222	6096	1	1896	581	13252	9136	17949	13048	9363
BGI_novel_T000243	ofr.gene43222	4379	6741	3515	4201	11	2054	21	298	3947
BGI_novel_T000244	ofr.gene43287	3594	3215	3571	2527	1978	2431	1907	2622	2662
BGI_novel_T000245	ofr.gene43302	1010	948	878	510	191	204	300	197	322
BGI_novel_T000246	ofr.gene43302	1044	1024	1203	257	113	161	305	152	91
BGI_novel_T000247	ofr.gene43281	553	212	124	111	258	115	232	342	242
BGI_novel_T000248	ofr.gene43281	660	916	892	1096	815	560	1344	1106	1249
BGI_novel_T000249	ofr.gene43293	4694	4922	4106	4086	3715	3411	4689	4066	3737
BGI_novel_T000250	ofr.gene43267	1079	1169	1033	1828	1203	1118	1392	1834	1363
BGI_novel_T000251	ofr.gene43267	106	135	30	32	69	113	162	72	34
BGI_novel_T000252	ofr.gene43267	1	1	37	21	1	41	1	87	1
BGI_novel_T000253	ofr.gene43270	227	329	301	1	1	27	1	23	1
BGI_novel_T000254	ofr.gene43270	295	311	275	97	81	33	67	10	27
BGI_novel_T000255	ofr.gene43288	3702	3987	3907	1386	1342	1047	1617	1880	2003
BGI_novel_T000256	ofr.gene43301	13078	12388	11576	19754	12851	12003	13540	12374	12179
BGI_novel_T000257	ofr.gene43277	97755	57898	57790	138609	119837	111130	145470	105136	138309
BGI_novel_T000258	ofr.gene43297	3042	3635	4078	3121	2707	2846	3114	3323	3108
BGI_novel_T000259	ofr.gene43268	671	718	598	735	553	613	554	491	474
BGI_novel_T000260	ofr.gene43292	2005	2209	1951	145	72	85	115	98	42
BGI_novel_T000261	ofr.gene43291	2029	2335	1674	2147	2226	1519	2275	2559	1456
BGI_novel_T000262	ofr.gene43259	7991	8118	9276	3463	4287	3780	5183	3895	4453
BGI_novel_T000263	ofr.gene43286	1887	2160	2248	4862	5426	4525	8372	5999	7321
BGI_novel_T000264	ofr.gene43271	4356	3460	3603	2526	2770	2885	3224	3188	3052
BGI_novel_T000265	ofr.gene43294	2353	2471	2201	872	2707	1658	2994	1976	2062
BGI_novel_T000266	BGI_novel_G000027	380	637	473	175	112	235	228	119	168
BGI_novel_T000267	BGI_novel_G000028	1435	2157	1665	1116	716	652	603	662	449
BGI_novel_T000268	ofr.gene43299	809	656	625	417	163	344	435	479	290
BGI_novel_T000269	ofr.gene43306	11819	19010	16325	3172	3776	3864	3470	3366	3944
BGI_novel_T000270	ofr.gene43300	2393	2460	2359	3024	2653	2279	2442	2837	2446
BGI_novel_T000271	ofr.gene43289	2321	2673	2309	1306	1602	1220	1928	1423	1334
BGI_novel_T000272	ofr.gene43298	249	168	84	114	71	70	364	69	1
BGI_novel_T000273	ofr.gene43319	1285	644	1173	187	196	155	3	72	83
BGI_novel_T000274	ofr.gene43319	400	217	1	74	1	49	323	1	1
BGI_novel_T000275	ofr.gene43321	2068	1628	1169	298	224	214	326	250	1
BGI_novel_T000276	ofr.gene43340	482	672	380	445	45	145	187	432	279
BGI_novel_T000277	ofr.gene43340	2300	1608	1703	700	740	1007	603	350	591
BGI_novel_T000278	ofr.gene43321	782	867	829	1281	414	571	535	813	1006
BGI_novel_T000279	ofr.gene43333	3199	2813	2899	828	685	744	379	447	469
BGI_novel_T000280	ofr.gene43333	3459	4722	3585	2748	3030	2565	2689	2912	2749
BGI_novel_T000281	ofr.gene43320	3506	3486	3205	1736	2376	2426	1343	1781	2140
BGI_novel_T000282	ofr.gene43320	2120	3245	2453	5200	5778	4338	3860	4565	4558
BGI_novel_T000283	ofr.gene43315	195	263	288	201	199	169	185	129	254
BGI_novel_T000284	ofr.gene43335	194	99	159	137	112	37	146	60	60
BGI_novel_T000285	ofr.gene43327	5194	2556	6009	2203	2728	3131	1323	2637	2447
BGI_novel_T000286	ofr.gene43330	10556	8815	8873	11219	13727	12242	13462	14653	12332
BGI_novel_T000287	ofr.gene43318	455	126	190	344	262	34	428	216	268
BGI_novel_T000288	ofr.gene43318	1201	1465	1027	1653	1216	1682	1382	1671	1501
BGI_novel_T000289	ofr.gene43310	1598	1355	1904	215	55	81	58	79	34
BGI_novel_T000290	ofr.gene43337	216	194	229	466	485	355	721	623	710
BGI_novel_T000291	ofr.gene43332	988	1003	703	542	660	580	613	470	482
BGI_novel_T000292	ofr.gene43341	314	291	276	108	40	27	66	27	1
BGI_novel_T000293	ofr.gene43336	1950	2001	1751	714	1048	819	870	982	633
BGI_novel_T000294	ofr.gene43317	1894	1409	1429	1271	797	837	717	918	795
BGI_novel_T000295	ofr.gene43316	605	823	581	569	208	198	377	231	215
BGI_novel_T000296	ofr.gene43316	513	578	523	89	101	136	1	57	140
BGI_novel_T000297	ofr.gene43368	1402	1898	1366	846	1009	878	751	1237	846
BGI_novel_T000298	ofr.gene43366	525	604	425	180	214	105	141	243	171
BGI_novel_T000299	ofr.gene43356	191	209	121	755	206	406	196	643	342
BGI_novel_T000300	ofr.gene43378	253	415	354	157	103	203	163	309	51
BGI_novel_T000301	ofr.gene43353	122	140	91	167	203	121	1	114	116
BGI_novel_T000302	ofr.gene43353	490	332	502	212	284	378	396	528	377
BGI_novel_T000303	ofr.gene43354	1853	1902	1336	1409	1068	1048	924	1058	1115
BGI_novel_T000304	ofr.gene43367	8108	6107	7352	10731	11307	10366	8699	11098	9487
BGI_novel_T000305	BGI_novel_G000029	2816	3172	3195	1849	2307	2107	2122	2014	2240
BGI_novel_T000306	ofr.gene43370	891	740	787	1045	982	1407	1429	1685	839
BGI_novel_T000307	ofr.gene43370	284	224	363	481	670	903	1	1	1143
BGI_novel_T000308	ofr.gene43343	514	276	324	558	601	535	644	440	748
BGI_novel_T000309	ofr.gene43350	1925	2768	2212	961	2508	1537	4238	1600	1916
BGI_novel_T000310	ofr.gene43350	1284	700	1496	342	1937	736	2890	1198	1141
BGI_novel_T000311	ofr.gene43357	1	1	32	161	96	48	112	125	229
BGI_novel_T000312	ofr.gene43360	548	862	590	263	236	145	161	157	191
BGI_novel_T000313	ofr.gene43375	327	578	478	70	97	28	42	122	67
BGI_novel_T000314	ofr.gene43372	1	1	73	1	1	1	1	1	1
BGI_novel_T000315	ofr.gene43372	2752	2124	2104	1238	1311	1334	992	1885	1546
BGI_novel_T000316	ofr.gene43369	459	764	1286	386	825	421	383	564	483
BGI_novel_T000317	ofr.gene43369	76	263	1	1	1	1	1	1	1
BGI_novel_T000318	ofr.gene43369	1056	718	419	178	1	1	1	45	210
BGI_novel_T000319	ofr.gene43369	841	927	955	299	199	409	287	103	96
BGI_novel_T000320	ofr.gene43349	13382	9129	11586	13879	19112	22713	23144	23141	21771
BGI_novel_T000321	ofr.gene43349	1660	2076	2496	2493	5174	4687	4100	2517	4722
BGI_novel_T000322	ofr.gene43355	1253	1240	1769	516	460	447	691	341	270
BGI_novel_T000323	ofr.gene43355	267	414	141	1	1	79	85	34	1
BGI_novel_T000324	ofr.gene43352	791	598	561	547	277	235	364	327	274
BGI_novel_T000325	ofr.gene43379	3089	2533	2816	741	650	911	962	1208	1266
BGI_novel_T000326	ofr.gene43374	4650	7396	6712	3005	3900	3931	3558	3909	3792
BGI_novel_T000327	ofr.gene43386	12601	15884	15035	20517	20326	18284	16300	16951	19482
BGI_novel_T000328	ofr.gene43386	140	339	101	160	140	1	277	1	153
BGI_novel_T000329	ofr.gene43381	1423	1971	2063	129	39	101	51	87	159
BGI_novel_T000330	ofr.gene43406	4780	4084	6717	63	605	193	661	85	119
BGI_novel_T000331	BGI_novel_G000030	1768	2628	2223	1622	1608	1634	1495	1747	1690
BGI_novel_T000332	ofr.gene43385	1479	1440	1363	1508	1337	1631	1276	1929	1886
BGI_novel_T000333	ofr.gene43404	6601	5538	4740	4959	5719	5370	5825	5680	5692
BGI_novel_T000334	ofr.gene43394	62408	45114	49442	14434	11337	10790	5324	3721	4191
BGI_novel_T000335	ofr.gene43384	1499	619	1138	786	916	786	1892	1635	1715
BGI_novel_T000336	ofr.gene43384	208	378	278	307	283	87	77	156	205
BGI_novel_T000337	ofr.gene43397	291	74	65	38	19	1	1	1	1
BGI_novel_T000338	ofr.gene43397	120	157	225	120	84	74	121	97	125
BGI_novel_T000339	ofr.gene43397	89	37	58	21	1	44	41	48	1
BGI_novel_T000340	ofr.gene43418	321	1018	711	916	523	570	386	312	189
BGI_novel_T000341	ofr.gene43426	134	162	215	36	1	1	1	27	1
BGI_novel_T000342	ofr.gene43423	462	330	260	223	166	96	42	108	173
BGI_novel_T000343	ofr.gene43445	285	413	187	140	252	172	250	135	134
BGI_novel_T000344	ofr.gene43435	2759	2054	3352	118	114	280	339	168	165
BGI_novel_T000345	ofr.gene43438	373	566	110	1	53	14	28	1	1
BGI_novel_T000346	ofr.gene43425	272	240	452	109	73	25	85	47	1
BGI_novel_T000347	ofr.gene43424	880	803	1208	1011	1329	1340	1069	1651	1711
BGI_novel_T000348	ofr.gene43424	175	375	1	771	569	830	619	545	160
BGI_novel_T000349	ofr.gene43424	1	1	1	1	1	1	1	1	1
BGI_novel_T000350	ofr.gene43424	1	1	1	224	57	147	244	129	295
BGI_novel_T000351	ofr.gene43424	1433	1732	1688	1633	1676	2073	1506	2209	2091
BGI_novel_T000352	ofr.gene43420	455	362	293	728	167	1	610	811	274
BGI_novel_T000353	ofr.gene43420	1	151	450	63	115	225	142	109	1
BGI_novel_T000354	ofr.gene43420	355	474	709	713	230	745	465	672	647
BGI_novel_T000355	ofr.gene43420	649	667	418	361	1166	480	588	349	837
BGI_novel_T000356	ofr.gene43440	397	209	685	573	196	356	471	791	578
BGI_novel_T000357	ofr.gene43440	993	1198	864	248	176	197	53	120	108
BGI_novel_T000358	ofr.gene43448	562	780	789	604	500	324	427	445	438
BGI_novel_T000359	ofr.gene43456	6829	3346	2404	179	177	97	640	221	201
BGI_novel_T000360	ofr.gene43465	3272	2682	3089	3482	5070	5849	4109	3674	6931
BGI_novel_T000361	ofr.gene43462	864	1256	1323	1191	1448	1078	1328	968	1190
BGI_novel_T000362	ofr.gene43460	11828	11203	10329	7652	14383	13666	12793	12083	12991
BGI_novel_T000363	ofr.gene43482	4767	4568	4263	4179	3730	3152	3984	3088	3545
BGI_novel_T000364	ofr.gene43449	4905	4534	4847	4042	3382	2825	3776	2448	3020
BGI_novel_T000365	ofr.gene43447	20776	18774	19922	11271	8514	10526	5688	7180	7616
BGI_novel_T000366	ofr.gene43483	512	1058	893	553	351	403	201	340	471
BGI_novel_T000367	ofr.gene43483	322	641	268	35	63	28	94	1	1
BGI_novel_T000368	ofr.gene43480	671	494	684	2708	1763	1883	1384	4024	1825
BGI_novel_T000369	ofr.gene43468	1230	1247	1514	828	1084	678	483	630	1150
BGI_novel_T000370	ofr.gene43485	1692	1414	1243	2676	2169	2470	1849	2863	1867
BGI_novel_T000371	ofr.gene43485	1513	1985	2011	6712	3077	4152	3265	4521	3431
BGI_novel_T000372	BGI_novel_G000031	9619	7965	9219	5626	7639	7865	6170	7404	10133
BGI_novel_T000373	ofr.gene43496	864	475	598	115	140	135	76	147	97
BGI_novel_T000374	ofr.gene43510	795	656	691	352	262	280	309	315	240
BGI_novel_T000375	ofr.gene43494	7007	7350	6682	2061	2417	2374	2954	3144	3050
BGI_novel_T000376	ofr.gene43486	4941	4186	4652	6155	5892	6645	4892	6764	5006
BGI_novel_T000377	ofr.gene43500	4350	4582	4104	5119	6152	5977	5766	6768	6302
BGI_novel_T000378	BGI_novel_G000032	208	352	284	196	57	89	153	29	42
BGI_novel_T000379	BGI_novel_G000033	23	59	30	1	39	21	25	37	37
BGI_novel_T000380	ofr.gene43487	2434	2242	1858	1120	1195	1103	1403	1161	1040
BGI_novel_T000381	ofr.gene43513	2223	2635	1976	1529	1299	1403	1548	1468	1637
BGI_novel_T000382	ofr.gene43488	4592	3862	3990	5495	7079	7718	6550	8259	8280
BGI_novel_T000383	ofr.gene43488	1745	1736	1408	846	833	751	792	747	811
BGI_novel_T000384	ofr.gene43492	3135	1811	2906	815	710	877	1578	1736	1168
BGI_novel_T000385	ofr.gene43492	2100	1370	1946	246	633	539	1254	1354	1082
BGI_novel_T000386	ofr.gene43526	2847	2913	2516	2332	4130	3882	3366	3537	3879
BGI_novel_T000387	ofr.gene43528	715	488	472	141	226	163	111	206	130
BGI_novel_T000388	ofr.gene43528	1077	623	1	184	283	176	262	4	1
BGI_novel_T000389	ofr.gene43528	1056	1375	2341	1	79	1	128	227	243
BGI_novel_T000390	ofr.gene43528	1	1	1	1	1	1	1	1	1
BGI_novel_T000391	ofr.gene43529	1924	1014	1358	944	1864	998	2029	500	1645
BGI_novel_T000392	ofr.gene43560	230	45	223	1	149	1	539	1	27
BGI_novel_T000393	ofr.gene43560	2145	1960	1413	1075	1313	1215	1256	1225	1683
BGI_novel_T000394	ofr.gene43527	6883	6018	5250	4396	3292	3686	3588	4721	4656
BGI_novel_T000395	ofr.gene43553	489	1024	374	535	148	129	310	180	332
BGI_novel_T000396	ofr.gene43553	3003	1270	1208	2667	2403	2462	3225	2000	2642
BGI_novel_T000397	ofr.gene43555	551	2277	2479	7407	6386	7095	5318	6031	4418
BGI_novel_T000398	ofr.gene43534	709	1314	736	1140	1128	985	498	1074	689
BGI_novel_T000399	ofr.gene43532	1933	2008	2000	1999	1721	1617	1493	2235	1664
BGI_novel_T000400	ofr.gene43537	503	696	531	164	114	147	273	158	157
BGI_novel_T000401	ofr.gene43552	350	1	1	1	123	1	242	1	1
BGI_novel_T000402	ofr.gene43552	1104	672	1449	1603	1583	1094	1680	2077	2279
BGI_novel_T000403	ofr.gene43558	722	897	646	534	497	531	773	524	806
BGI_novel_T000404	ofr.gene43558	2014	1386	1337	1038	1125	1015	949	1106	871
BGI_novel_T000405	ofr.gene43558	367	431	864	241	125	208	234	325	54
BGI_novel_T000406	ofr.gene43564	122	82	124	557	340	426	248	284	278
BGI_novel_T000407	ofr.gene43576	1600	1709	1275	395	326	497	466	494	563
BGI_novel_T000408	ofr.gene43589	1440	1746	2091	914	1223	1132	653	1179	1674
BGI_novel_T000409	ofr.gene43589	610	635	343	135	325	116	395	306	295
BGI_novel_T000410	ofr.gene43589	878	3	1675	664	1140	398	912	599	527
BGI_novel_T000411	ofr.gene43589	2673	4171	2515	1377	1299	1831	1570	1456	554
BGI_novel_T000412	ofr.gene43574	298	392	157	41	15	66	92	26	23
BGI_novel_T000413	BGI_novel_G000034	242	427	377	39	38	60	123	84	107
BGI_novel_T000414	ofr.gene43594	1574	2019	1630	793	1585	1390	783	1658	671
BGI_novel_T000415	ofr.gene43594	821	707	554	912	691	892	1362	446	719
BGI_novel_T000416	ofr.gene43592	410	369	260	443	201	176	56	298	155
BGI_novel_T000417	ofr.gene43592	689	686	520	374	408	530	664	671	577
BGI_novel_T000418	ofr.gene43571	619	633	486	396	472	358	407	597	276
BGI_novel_T000419	ofr.gene43570	571	774	608	212	524	625	482	657	782
BGI_novel_T000420	ofr.gene43570	1	1	1	1	1	1	1	1	1
BGI_novel_T000421	ofr.gene43570	1	1	1	59	111	1	132	1	84
BGI_novel_T000422	ofr.gene43568	110	1	1	1	1	1	152	1	132
BGI_novel_T000423	ofr.gene43572	652	391	598	325	300	485	431	340	507
BGI_novel_T000424	ofr.gene43572	2152	1819	1985	847	2133	1474	2218	1744	1671
BGI_novel_T000425	ofr.gene43566	10516	8530	11578	2182	2945	3275	4959	2865	2840
BGI_novel_T000426	ofr.gene43605	1	1	1	1	1	1	1	1	1
BGI_novel_T000427	ofr.gene43569	1695	1790	1812	1591	1839	2267	2250	2576	1963
BGI_novel_T000428	ofr.gene43569	1023	1815	1781	555	519	639	420	211	603
BGI_novel_T000429	ofr.gene43591	482	306	159	409	216	292	377	258	436
BGI_novel_T000430	ofr.gene43581	2410	2783	2394	2925	2089	2432	2015	3203	2280
BGI_novel_T000431	ofr.gene43581	106	125	255	217	439	434	277	517	310
BGI_novel_T000432	ofr.gene43621	1310	456	1097	165	369	134	314	401	231
BGI_novel_T000433	BGI_novel_G000035	571	651	673	253	357	500	429	455	369
BGI_novel_T000434	BGI_novel_G000036	2807	2789	2184	1329	485	1190	470	1087	818
BGI_novel_T000435	ofr.gene43612	1	1	18	1	1	1	1	1	1
BGI_novel_T000436	ofr.gene43612	18	1	1	38	18	18	1	19	33
BGI_novel_T000437	ofr.gene43619	408	295	468	895	712	953	374	448	669
BGI_novel_T000438	ofr.gene43610	1	1	1	1	1	1	1	1	1
BGI_novel_T000439	ofr.gene43610	1	1	1	1	1	1	1	1	1
BGI_novel_T000440	ofr.gene43610	1347	1324	1094	549	810	801	754	836	553
BGI_novel_T000441	ofr.gene43606	1779	1938	1634	3250	4455	4724	4349	3427	4828
BGI_novel_T000442	ofr.gene43614	1	1	1	1	1	1	1	1	1
BGI_novel_T000443	ofr.gene43605	9302	7252	7271	1690	1550	1841	4623	2502	1894
BGI_novel_T000444	ofr.gene43605	1	1	1	1	1	1	1	1	1
BGI_novel_T000445	ofr.gene43605	1	203	112	1	120	1	1	1	1
BGI_novel_T000446	ofr.gene43607	923	986	826	1179	462	610	1131	1209	1210
BGI_novel_T000447	ofr.gene43607	348	724	551	331	649	617	239	398	1
BGI_novel_T000448	ofr.gene43625	1089	1485	1526	898	1091	851	1324	844	774
BGI_novel_T000449	ofr.gene43600	1180	1255	1550	1363	1046	1091	1335	1553	940
BGI_novel_T000450	ofr.gene43622	1284	1315	1329	1616	1509	1341	1326	1534	972
BGI_novel_T000451	BGI_novel_G000037	108	90	54	55	37	37	19	54	87
BGI_novel_T000452	ofr.gene43617	1	594	364	108	1	11	49	24	45
BGI_novel_T000453	ofr.gene43617	612	460	245	120	162	213	183	163	343
BGI_novel_T000454	ofr.gene43609	2360	2470	2397	3305	2376	2336	2466	2913	2251
BGI_novel_T000455	ofr.gene43656	440	501	490	952	494	510	139	225	385
BGI_novel_T000456	ofr.gene43663	1785	1944	1720	1350	897	741	740	908	667
BGI_novel_T000457	ofr.gene43632	3509	3424	3848	2088	1553	1503	1315	1618	1539
BGI_novel_T000458	ofr.gene43636	1	156	1	3458	1674	3755	2383	2164	2151
BGI_novel_T000459	ofr.gene43636	395	1400	2452	3013	4736	4339	3553	3387	2502
BGI_novel_T000460	ofr.gene43636	1	433	608	176	347	223	440	1	278
BGI_novel_T000461	ofr.gene43636	634	1180	2475	2200	2630	3260	2555	3131	2191
BGI_novel_T000462	ofr.gene43636	613	1071	2094	551	1882	270	909	739	872
BGI_novel_T000463	ofr.gene43661	1	1	1	1	1	1	1	1	1
BGI_novel_T000464	ofr.gene43661	2435	1965	2098	369	781	530	749	746	489
BGI_novel_T000465	ofr.gene43630	2482	3013	2670	6795	7951	8109	6261	7656	6504
BGI_novel_T000466	ofr.gene43630	2132	2338	1911	4194	6146	6515	5141	5864	6037
BGI_novel_T000467	ofr.gene43630	452	1	1	131	1	673	493	154	1325
BGI_novel_T000468	ofr.gene43630	75	572	964	424	756	435	323	527	538
BGI_novel_T000469	BGI_novel_G000038	21	100	1	1	1	1	1	1	1
BGI_novel_T000470	ofr.gene43631	2953	2338	2418	2119	2649	2462	2600	2733	2695
BGI_novel_T000471	ofr.gene43631	1	1	1	1	1	1	1	1	1
BGI_novel_T000472	BGI_novel_G000039	1069	1020	878	1086	1038	791	829	836	862
BGI_novel_T000473	ofr.gene43665	655	748	697	131	49	65	16	35	116
BGI_novel_T000474	ofr.gene43665	333	348	361	245	203	166	160	270	229
BGI_novel_T000475	ofr.gene43671	1198	1287	847	444	498	461	623	529	477
BGI_novel_T000476	ofr.gene43667	627	659	487	335	418	322	645	369	425
BGI_novel_T000477	ofr.gene43651	1857	2307	1998	887	1778	1322	2121	1838	1460
BGI_novel_T000478	ofr.gene43653	1402	1386	1449	1321	1227	1255	1219	1029	1030
BGI_novel_T000479	BGI_novel_G000040	108	126	124	73	1	37	19	36	35
BGI_novel_T000480	ofr.gene43658	340	243	229	389	231	264	110	237	173
BGI_novel_T000481	ofr.gene43641	1478	2203	2013	5199	5635	4978	5506	5147	4990
BGI_novel_T000482	ofr.gene43698	50	196	138	676	670	334	526	651	558
BGI_novel_T000483	ofr.gene43672	8959	8449	7826	7687	6660	5477	6197	7334	6885
BGI_novel_T000484	ofr.gene43680	1238	8655	4233	13302	7262	12522	6292	10537	8978
BGI_novel_T000485	ofr.gene43674	1	71	1	170	421	515	486	615	540
BGI_novel_T000486	ofr.gene43677	3288	2802	2810	1803	1157	1165	1054	1455	1108
BGI_novel_T000487	ofr.gene43691	1655	2274	2274	2110	1365	1438	1444	2005	1243
BGI_novel_T000488	BGI_novel_G000041	3023	4046	3253	1330	1264	1479	1061	1276	1425
BGI_novel_T000489	BGI_novel_G000042	2769	3597	2974	1460	1450	1430	1258	1494	1459
BGI_novel_T000490	ofr.gene43676	1934	1600	1731	1504	914	1220	1443	1325	1160
BGI_novel_T000491	ofr.gene43681	2553	2113	2563	2835	1646	2364	1731	2762	1889
BGI_novel_T000492	ofr.gene43678	332	1181	632	26	64	38	1	26	61
BGI_novel_T000493	ofr.gene43686	805	707	419	91	123	149	179	120	210
BGI_novel_T000494	ofr.gene43705	154	43	84	1	1	1	1	1	1
BGI_novel_T000495	ofr.gene43699	1	341	1	231	2868	1327	1807	1505	2563
BGI_novel_T000496	ofr.gene43699	1141	903	1066	1310	1226	1386	2181	1674	1458
BGI_novel_T000497	ofr.gene43699	1944	1330	1623	4466	2064	2430	1778	2762	1156
BGI_novel_T000498	ofr.gene43699	1	1	1	1	1	1	1	1	1
BGI_novel_T000499	BGI_novel_G000043	699	324	408	1	1	117	60	60	33
BGI_novel_T000500	BGI_novel_G000044	176	617	479	62	195	27	25	37	110
BGI_novel_T000501	ofr.gene43704	3619	3295	3580	1553	2520	1852	2613	1978	2460
BGI_novel_T000502	ofr.gene43701	375	384	340	96	56	49	88	156	94
BGI_novel_T000503	ofr.gene43693	50	108	179	1973	1172	2166	1165	1286	892
BGI_novel_T000504	ofr.gene43719	937	518	376	123	273	1	1	1	172
BGI_novel_T000505	ofr.gene43719	185	285	429	120	1	158	406	221	76
BGI_novel_T000506	ofr.gene43733	2705	2766	1987	457	703	322	1027	501	668
BGI_novel_T000507	BGI_novel_G000045	379	365	422	330	271	155	213	320	233
BGI_novel_T000508	ofr.gene44043	474	1272	1060	429	982	1026	952	1011	1431
BGI_novel_T000509	ofr.gene44043	924	730	543	559	472	284	667	472	281
BGI_novel_T000510	ofr.gene44056	637	841	715	916	871	1288	1004	1330	1030
BGI_novel_T000511	ofr.gene44048	261	699	650	752	396	449	643	315	575
BGI_novel_T000512	ofr.gene44030	6190	5768	6185	9184	7048	8709	6584	10197	6886
BGI_novel_T000513	ofr.gene44037	3858	2523	2472	12693	6763	8962	3175	5749	6359
BGI_novel_T000514	ofr.gene44057	3070	3599	2844	4656	4087	3463	2570	2865	3031
BGI_novel_T000515	ofr.gene44057	2427	2752	3138	5132	4211	4914	4786	5500	4509
BGI_novel_T000516	ofr.gene44033	3432	3457	3240	8801	7363	7619	5713	6772	6681
BGI_novel_T000517	ofr.gene44035	1025	1532	2125	12429	30294	20129	17713	12570	13232
BGI_novel_T000518	ofr.gene44058	471	528	388	128	127	38	126	50	61
BGI_novel_T000519	ofr.gene44032	171	358	266	339	545	437	321	603	405
BGI_novel_T000520	ofr.gene44041	5968	9266	8640	1911	870	1283	542	1286	1444
BGI_novel_T000521	ofr.gene44060	2196	1831	2008	1595	1494	1336	1617	1450	1460
BGI_novel_T000522	ofr.gene44036	3	1	1	1	1	37	1	1	106
BGI_novel_T000523	ofr.gene44036	426	1071	606	640	304	1159	146	866	1
BGI_novel_T000524	ofr.gene44036	194	877	559	220	391	364	533	1	409
BGI_novel_T000525	ofr.gene44036	587	296	258	1	551	228	216	259	507
BGI_novel_T000526	ofr.gene44036	323	90	95	159	1	1	141	1	1
BGI_novel_T000527	ofr.gene44036	417	114	1	236	348	501	335	705	619
BGI_novel_T000528	ofr.gene44036	1	69	1	158	1	1	1	77	1
BGI_novel_T000529	ofr.gene44036	167	605	1	130	383	271	1	551	521
BGI_novel_T000530	ofr.gene44036	1643	1434	1656	186	494	81	195	257	393
BGI_novel_T000531	ofr.gene44036	656	1023	359	888	465	751	1	242	362
BGI_novel_T000532	ofr.gene44036	331	301	827	598	247	1	588	1	655
BGI_novel_T000533	ofr.gene44036	289	1	331	448	196	1	363	455	1
BGI_novel_T000534	ofr.gene44036	310	943	591	961	814	556	804	410	945
BGI_novel_T000535	ofr.gene44072	875	427	689	760	960	613	564	1075	508
BGI_novel_T000536	ofr.gene44072	1	1	66	146	1	1	47	51	1
BGI_novel_T000537	ofr.gene44072	188	674	402	428	278	472	493	178	510
BGI_novel_T000538	ofr.gene44089	11785	10328	10219	11030	17650	13469	17830	15753	14771
BGI_novel_T000539	ofr.gene44064	2905	2587	2343	2286	2862	1968	3020	2801	2365
BGI_novel_T000540	ofr.gene44069	633	395	568	1199	740	685	939	945	564
BGI_novel_T000541	ofr.gene44077	143	171	157	173	14	91	80	77	127
BGI_novel_T000542	ofr.gene44066	1992	1602	1780	846	1833	1078	3309	940	1461
BGI_novel_T000543	ofr.gene44108	2894	2796	2221	2056	1812	2106	2215	1516	1629
BGI_novel_T000544	ofr.gene44106	1584	1580	1576	703	813	596	535	667	780
BGI_novel_T000545	BGI_novel_G000046	365	509	482	349	385	288	356	324	356
BGI_novel_T000546	ofr.gene44107	859	231	321	236	325	224	366	315	359
BGI_novel_T000547	ofr.gene44123	838	851	767	323	398	264	549	429	574
BGI_novel_T000548	ofr.gene44125	529	437	223	115	265	165	223	142	68
BGI_novel_T000549	ofr.gene44126	1	1	1	1	1	1	63	1	1
BGI_novel_T000550	ofr.gene44118	497	442	245	125	100	229	318	276	214
BGI_novel_T000551	ofr.gene44150	675	567	436	301	311	330	279	269	398
BGI_novel_T000552	BGI_novel_G000047	1889	3645	2562	835	1775	906	1213	1271	1108
BGI_novel_T000553	BGI_novel_G000048	962	532	620	667	1090	746	988	1049	1025
BGI_novel_T000554	BGI_novel_G000049	1637	832	1150	326	1194	860	1210	975	934
BGI_novel_T000555	BGI_novel_G000050	1236	2615	2310	1092	1521	807	884	944	1176
BGI_novel_T000556	ofr.gene44117	1064	1367	1058	981	1027	802	1033	938	1135
BGI_novel_T000557	ofr.gene44116	68	25	153	43	1	1	47	1	1
BGI_novel_T000558	ofr.gene44139	18233	19099	18649	9414	11496	11038	12695	12925	12685
BGI_novel_T000559	ofr.gene44112	2399	3763	3783	7010	6387	6500	6558	5867	7559
BGI_novel_T000560	ofr.gene44135	469	326	342	306	265	234	415	187	218
BGI_novel_T000561	ofr.gene44149	116	88	73	1	1	1	1	1	1
BGI_novel_T000562	ofr.gene44105	496	491	566	100	25	1	126	110	63
BGI_novel_T000563	ofr.gene44095	12095	14865	12844	4787	3933	4000	3622	5615	5035
BGI_novel_T000564	ofr.gene44143	12386	14387	12097	15987	12041	11137	11067	13543	12750
BGI_novel_T000565	ofr.gene44100	1	1	1	34	1	1	1	1	1
BGI_novel_T000566	ofr.gene44100	366	423	339	333	250	269	361	219	265
BGI_novel_T000567	ofr.gene44100	1	1	1	1	1	1	1	1	1
BGI_novel_T000568	ofr.gene44136	430	371	191	417	439	342	587	607	462
BGI_novel_T000569	ofr.gene44102	2028	1463	1605	1337	786	786	1173	1419	1214
BGI_novel_T000570	ofr.gene44161	135	75	112	64	26	25	87	37	24
BGI_novel_T000571	ofr.gene44179	952	854	708	509	368	331	462	477	510
BGI_novel_T000572	ofr.gene44173	1022	1272	839	644	659	573	774	659	613
BGI_novel_T000573	ofr.gene44178	711	1000	231	425	1	179	553	154	229
BGI_novel_T000574	ofr.gene44178	1894	1274	1535	333	1314	882	812	915	744
BGI_novel_T000575	ofr.gene44176	880	1319	848	35	444	325	349	159	280
BGI_novel_T000576	ofr.gene44176	1506	1492	2348	1563	1961	1818	1804	1811	1996
BGI_novel_T000577	ofr.gene44154	1722	1826	1867	1051	3218	1504	5765	1855	1820
BGI_novel_T000578	ofr.gene44183	144	144	285	227	194	256	226	361	231
BGI_novel_T000579	ofr.gene44157	531	743	456	246	194	207	111	182	84
BGI_novel_T000580	ofr.gene44177	3566	2328	2461	1665	2768	2734	2672	2910	3290
BGI_novel_T000581	ofr.gene44155	3462	2784	1518	2785	728	2193	2364	2277	1797
BGI_novel_T000582	ofr.gene44155	660	349	1503	614	1549	792	1277	649	1212
BGI_novel_T000583	ofr.gene44155	2988	3559	3644	2300	3111	3262	2744	3752	3329
BGI_novel_T000584	ofr.gene44156	2597	2436	2307	2913	2571	2295	2540	2877	2593
BGI_novel_T000585	ofr.gene44181	3313	3107	3421	2034	1883	2559	2162	1943	2258
BGI_novel_T000586	ofr.gene44215	1	1	1	1	1	1	1	1	1
BGI_novel_T000587	ofr.gene44174	373	825	1258	1754	1567	1693	1888	1143	639
BGI_novel_T000588	ofr.gene44174	1464	1288	1777	8125	7665	8752	10866	8819	7969
BGI_novel_T000589	ofr.gene44163	2637	2970	2512	2793	2988	3628	2831	2890	3074
BGI_novel_T000590	ofr.gene44195	346	266	633	296	166	67	83	319	164
BGI_novel_T000591	ofr.gene44196	664	808	548	473	578	408	829	692	815
BGI_novel_T000592	ofr.gene44188	261	1	208	1	332	382	1	1	411
BGI_novel_T000593	ofr.gene44188	940	206	853	440	375	353	563	780	475
BGI_novel_T000594	ofr.gene44188	1	1108	1	240	1	213	247	210	186
BGI_novel_T000595	ofr.gene44197	622	407	409	451	377	365	435	363	482
BGI_novel_T000596	ofr.gene44203	1473	1190	1279	830	902	767	1036	889	926
BGI_novel_T000597	ofr.gene44192	6106	5839	6024	6975	7699	8451	9623	10205	9654
BGI_novel_T000598	ofr.gene44192	899	502	376	1588	1599	1033	1484	1197	1451
BGI_novel_T000599	ofr.gene44192	121	1	1	158	428	370	895	189	421
BGI_novel_T000600	ofr.gene44210	1	1	1	1	1	1	1	1	1
BGI_novel_T000601	ofr.gene44210	3502	3165	2285	783	1149	993	1302	1071	983
BGI_novel_T000602	ofr.gene44215	1	1	1	1	1	1	37	1	1
BGI_novel_T000603	ofr.gene44193	2652	2258	1816	1321	1259	986	1222	1138	1329
BGI_novel_T000604	ofr.gene44208	2481	1983	1459	822	960	947	1024	1263	1004
BGI_novel_T000605	ofr.gene44211	3180	2401	2277	1457	1855	1967	2074	1746	1966
BGI_novel_T000606	ofr.gene44191	1655	902	1	912	1613	1450	1872	2121	1947
BGI_novel_T000607	BGI_novel_G000051	223	203	173	129	53	101	49	121	51
BGI_novel_T000608	ofr.gene44209	1540	1544	1070	1390	911	906	1105	1178	1271
BGI_novel_T000609	ofr.gene44214	5929	5693	4944	2401	2806	2637	2851	2964	2627
BGI_novel_T000610	ofr.gene44224	1199	2414	3137	16964	13528	18858	13163	13583	11471
BGI_novel_T000611	ofr.gene44231	352	698	446	601	690	610	869	734	801
BGI_novel_T000612	ofr.gene44245	510	403	397	461	755	687	834	872	622
BGI_novel_T000613	ofr.gene44245	635	876	617	766	394	428	894	711	494
BGI_novel_T000614	ofr.gene44246	824	618	1000	1129	1482	1989	1578	2051	1155
BGI_novel_T000615	ofr.gene44228	10178	9512	9134	10950	11974	12581	12919	13713	13298
BGI_novel_T000616	ofr.gene44232	500	151	370	419	421	380	608	611	578
BGI_novel_T000617	ofr.gene44232	94	315	218	55	147	66	52	1	157
BGI_novel_T000618	ofr.gene44255	107	123	167	16	16	16	16	31	16
BGI_novel_T000619	ofr.gene44256	611	477	442	343	342	277	341	288	282
BGI_novel_T000620	ofr.gene44220	1241	1353	1399	652	827	600	835	861	702
BGI_novel_T000621	ofr.gene44249	185	939	78	1	1	1	1	1	128
BGI_novel_T000622	ofr.gene44249	275	322	503	166	208	1	1	1	1
BGI_novel_T000623	ofr.gene44249	790	1	533	900	1050	742	985	925	888
BGI_novel_T000624	ofr.gene44238	918	495	697	1444	849	1003	890	1270	676
BGI_novel_T000625	ofr.gene44247	1597	1067	1148	791	1402	1477	1535	1438	1215
BGI_novel_T000626	ofr.gene44252	1	24	1	1	1	1	1	1	1
BGI_novel_T000627	ofr.gene44252	279	208	268	1	27	64	1	1	1
BGI_novel_T000628	ofr.gene44253	949	806	575	397	332	192	386	477	495
BGI_novel_T000629	ofr.gene44253	367	1	218	1	1	1	41	1	1
BGI_novel_T000630	ofr.gene44268	1005	1410	1263	651	735	681	896	814	681
BGI_novel_T000631	ofr.gene44259	1578	755	1222	767	1642	1192	1403	1638	1487
BGI_novel_T000632	ofr.gene44259	430	885	598	242	1	29	341	1	1
BGI_novel_T000633	ofr.gene44270	299	435	266	355	1	1	245	97	146
BGI_novel_T000634	ofr.gene44270	2494	2641	2360	2133	2193	2280	2064	2092	1902
BGI_novel_T000635	ofr.gene44264	500	162	471	138	1	89	1	1	70
BGI_novel_T000636	ofr.gene44264	2826	2721	1745	2017	3057	2482	3455	3447	2873
BGI_novel_T000637	BGI_novel_G000052	77	77	57	1	1	1	1	1	1
BGI_novel_T000638	ofr.gene44261	3314	3193	3461	4422	4460	4854	4554	5432	4899
BGI_novel_T000639	ofr.gene36214	6646	3991	4120	5284	7691	6677	9275	9315	9170
BGI_novel_T000640	ofr.gene44324	2001	2097	2266	4375	2911	3598	3753	3666	3606
BGI_novel_T000641	ofr.gene44324	1379	1430	1666	1385	983	1526	994	1582	1189
BGI_novel_T000642	ofr.gene44324	3399	2828	2813	1190	2492	1365	2413	1304	1717
BGI_novel_T000643	ofr.gene44262	3325	2670	2539	890	2177	1458	2272	1385	2110
BGI_novel_T000644	ofr.gene44262	1202	1502	1674	1664	1129	1424	1346	1601	793
BGI_novel_T000645	ofr.gene44258	4184	1648	2484	196	894	330	913	453	435
BGI_novel_T000646	ofr.gene44314	1119	823	901	620	513	573	543	453	482
BGI_novel_T000647	BGI_novel_G000053	807	635	692	384	687	489	451	499	506
BGI_novel_T000648	ofr.gene44320	1261	1522	1191	1581	1724	1656	1479	1721	1165
BGI_novel_T000649	BGI_novel_G000054	590	712	569	13	14	1	1	1	25
BGI_novel_T000650	BGI_novel_G000055	1128	1155	740	2427	2186	1903	1997	2287	2018
BGI_novel_T000651	ofr.gene44274	112	319	179	1	327	86	175	167	1
BGI_novel_T000652	ofr.gene44282	901	989	766	820	491	657	270	201	434
BGI_novel_T000653	ofr.gene44273	1900	2149	2002	751	377	180	326	395	219
BGI_novel_T000654	ofr.gene44273	2608	1839	1884	461	1603	1832	1201	802	974
BGI_novel_T000655	ofr.gene44277	2438	3187	2557	1865	1697	1373	2086	1943	1520
BGI_novel_T000656	ofr.gene44310	513	496	1236	153	1	63	1	1	81
BGI_novel_T000657	ofr.gene44310	1899	2243	1566	870	789	984	1273	863	1402
BGI_novel_T000658	BGI_novel_G000056	16	92	91	42	236	107	90	99	43
BGI_novel_T000659	ofr.gene44308	3482	2806	2331	5528	4076	4864	5716	6977	5119
BGI_novel_T000660	ofr.gene44308	4734	3460	2531	6972	4697	7822	5600	7422	5255
BGI_novel_T000661	BGI_novel_G000057	570	639	433	161	121	161	78	131	199
BGI_novel_T000662	BGI_novel_G000058	720	832	357	844	451	428	537	612	531
BGI_novel_T000663	ofr.gene44322	1096	1067	842	976	919	982	1034	910	828
BGI_novel_T000664	ofr.gene44306	1	189	109	1	373	233	219	143	555
BGI_novel_T000665	ofr.gene44272	5351	6564	5046	1614	3302	2789	3876	3415	3648
BGI_novel_T000666	ofr.gene44271	1339	1	450	685	660	131	858	384	1
BGI_novel_T000667	ofr.gene44271	1	1	1	1	1	302	1	205	80
BGI_novel_T000668	ofr.gene44271	1	1	1	1	1	1	1	1	1
BGI_novel_T000669	ofr.gene44271	1	813	1	1	1	1	1	1	1444
BGI_novel_T000670	BGI_novel_G000059	941	1031	1017	267	252	184	261	126	105
BGI_novel_T000671	ofr.gene44288	3470	2408	2399	1	1233	957	858	776	1074
BGI_novel_T000672	ofr.gene44288	1	413	108	1171	1	1	1	411	1
BGI_novel_T000673	ofr.gene44319	324	224	203	231	158	185	312	121	223
BGI_novel_T000674	ofr.gene44292	1671	2285	1863	1784	2518	2080	2621	2810	2213
BGI_novel_T000675	ofr.gene44292	103	25	28	29	31	86	1	115	100
BGI_novel_T000676	ofr.gene44292	1	1	1	1	1	1	1	1	1
BGI_novel_T000677	ofr.gene44292	296	119	251	1	112	420	1	102	1
BGI_novel_T000678	BGI_novel_G000060	1149	1775	1441	296	254	181	202	134	216
BGI_novel_T000679	ofr.gene44288	1	1	50	1	1	1	1	1	1
BGI_novel_T000680	BGI_novel_G000061	109	344	85	1	1	1	1	1	12
BGI_novel_T000681	ofr.gene44309	966	551	412	141	235	256	1	346	784
BGI_novel_T000682	ofr.gene44309	542	166	308	260	1	323	75	70	66
BGI_novel_T000683	ofr.gene44309	898	675	787	262	445	1	552	318	1
BGI_novel_T000684	ofr.gene44295	503	3409	5213	6855	15451	14952	7420	7260	11772
BGI_novel_T000685	ofr.gene44298	2373	3528	2945	489	420	378	517	350	394
BGI_novel_T000686	ofr.gene44298	2468	3162	3112	941	698	1074	673	1148	1134
BGI_novel_T000687	ofr.gene44298	1	1	1	1	1	1	1	1	1
BGI_novel_T000688	ofr.gene44298	770	792	1139	110	1	1	1	72	236
BGI_novel_T000689	ofr.gene44298	289	61	279	330	80	39	356	103	1
BGI_novel_T000690	ofr.gene44298	266	936	981	857	802	666	402	607	691
BGI_novel_T000691	ofr.gene44297	3069	2786	2200	1254	1627	1146	1119	1023	1420
BGI_novel_T000692	ofr.gene44297	1716	1063	1419	325	622	951	729	683	1153
BGI_novel_T000693	ofr.gene44290	96	684	552	5196	3453	4885	3816	3491	3473
BGI_novel_T000694	ofr.gene28087	5445	6996	5109	4906	3793	3354	4531	3070	3543
BGI_novel_T000695	ofr.gene28084	58	300	58	586	670	113	408	581	578
BGI_novel_T000696	ofr.gene44289	1	1	1	1	1	1	1	1	1
BGI_novel_T000697	ofr.gene44289	611	680	640	164	310	315	321	242	227
BGI_novel_T000698	ofr.gene44299	2367	2519	1142	2725	2153	2798	2652	2881	2456
BGI_novel_T000699	ofr.gene44299	2615	682	1920	491	2397	2381	2017	1842	3272
BGI_novel_T000700	ofr.gene44326	9468	6858	7038	6620	7965	9349	7864	8874	9338
BGI_novel_T000701	ofr.gene44326	1	1	1	1	1	1	1	1	196
BGI_novel_T000702	ofr.gene44335	137	109	212	29	77	82	126	152	117
BGI_novel_T000703	ofr.gene44335	148	85	157	139	124	96	89	25	46
BGI_novel_T000704	ofr.gene44335	133	183	78	125	59	63	118	85	70
BGI_novel_T000705	ofr.gene44353	1	1	1	1	1	1	1	1	1
BGI_novel_T000706	ofr.gene44353	649	459	476	3837	4168	3415	6260	5957	5885
BGI_novel_T000707	ofr.gene44331	1607	1407	1768	249	493	360	534	263	556
BGI_novel_T000708	ofr.gene44345	3770	4241	3721	3300	3269	2707	2549	2251	2504
BGI_novel_T000709	ofr.gene44349	226	115	118	59	1	113	59	325	1
BGI_novel_T000710	ofr.gene44334	1	559	450	338	135	197	240	507	206
BGI_novel_T000711	ofr.gene44334	402	1	1	1	1	1	1	1	1
BGI_novel_T000712	BGI_novel_G000062	974	662	1068	427	496	365	551	481	349
BGI_novel_T000713	ofr.gene44354	4696	3819	3633	5463	5296	5276	5296	5740	5079
BGI_novel_T000714	ofr.gene44330	7067	6924	6688	2196	6134	6300	8804	7088	6116
BGI_novel_T000715	ofr.gene44347	3367	3130	3187	4101	3777	3857	4001	4825	4337
BGI_novel_T000716	ofr.gene44342	714	1164	964	970	629	837	847	801	642
BGI_novel_T000717	ofr.gene44340	1498	1904	2125	4098	2758	3740	2308	4970	3052
BGI_novel_T000718	ofr.gene44340	393	56	51	179	881	479	610	891	586
BGI_novel_T000719	ofr.gene44340	1	174	124	366	463	575	300	580	465
BGI_novel_T000720	ofr.gene44340	1	184	164	379	319	89	1	240	175
BGI_novel_T000721	ofr.gene44340	164	5	1	1	1	1	1	1	1
BGI_novel_T000722	ofr.gene44340	489	1122	678	2052	2204	2030	1644	2322	2145
BGI_novel_T000723	ofr.gene44340	1	1	1	44	5	1	104	167	1
BGI_novel_T000724	ofr.gene44337	2133	2432	2198	770	1027	863	1112	1010	984
BGI_novel_T000725	ofr.gene44341	635	375	697	178	248	381	200	110	285
BGI_novel_T000726	ofr.gene44341	55	276	1	1	167	1	1	112	42
BGI_novel_T000727	ofr.gene44327	8746	10569	11902	1043	560	862	605	701	1039
BGI_novel_T000728	ofr.gene44329	17383	17248	16718	7863	15681	11752	13638	14036	14442
BGI_novel_T000729	ofr.gene44350	2960	2882	2984	2942	2920	2838	3699	4043	3390
BGI_novel_T000730	ofr.gene44363	80	43	125	36	107	1	1	62	1
BGI_novel_T000731	ofr.gene44363	489	503	490	197	1	55	210	101	79
BGI_novel_T000732	ofr.gene44363	905	463	589	112	83	108	80	96	117
BGI_novel_T000733	ofr.gene44361	266	456	453	41	68	41	68	66	27
BGI_novel_T000734	ofr.gene44365	1364	1032	1209	591	1011	607	907	556	515
BGI_novel_T000735	BGI_novel_G000063	14035	15284	16469	20901	19469	22750	15642	17915	25222
BGI_novel_T000736	ofr.gene44378	44290	27090	28477	11170	9480	9528	12132	13240	9894
BGI_novel_T000737	ofr.gene44371	4411	3486	3593	3723	5495	5641	6097	6043	6296
BGI_novel_T000738	ofr.gene44366	2300	2415	1701	1431	1982	1769	1932	1832	2017
BGI_novel_T000739	ofr.gene44362	405	401	803	1996	1022	1574	1091	1599	951
BGI_novel_T000740	ofr.gene44377	1619	1641	1408	1325	1515	1499	1874	1624	1619
BGI_novel_T000741	ofr.gene44395	9646	8314	7618	6020	7590	7935	9886	8167	8319
BGI_novel_T000742	ofr.gene44398	143	170	131	67	54	26	209	90	114
BGI_novel_T000743	BGI_novel_G000064	151	46	106	16	93	31	77	75	74
BGI_novel_T000744	ofr.gene44386	2133	1492	1505	830	1421	956	1349	797	1002
BGI_novel_T000745	ofr.gene44405	274	271	362	683	608	607	970	823	760
BGI_novel_T000746	ofr.gene44383	4574	5217	4884	22006	17859	20006	17731	18727	18230
BGI_novel_T000747	ofr.gene44400	2081	1600	1317	650	1515	1223	1905	1243	1445
BGI_novel_T000748	ofr.gene44402	910	521	1	1559	996	1244	585	881	987
BGI_novel_T000749	ofr.gene44402	819	1064	1698	1	991	528	1574	943	970
BGI_novel_T000750	ofr.gene44436	1638	1992	2139	19395	13907	20212	10896	20433	16727
BGI_novel_T000751	ofr.gene44410	974	753	503	469	441	354	292	446	132
BGI_novel_T000752	ofr.gene44416	249	317	50	195	114	1	1	157	1
BGI_novel_T000753	ofr.gene44416	881	864	1031	1050	875	682	637	1054	836
BGI_novel_T000754	ofr.gene44416	1250	1843	1659	682	516	935	952	1141	1098
BGI_novel_T000755	ofr.gene44416	293	667	225	98	171	378	242	586	287
BGI_novel_T000756	ofr.gene44418	396	248	202	170	274	278	413	437	478
BGI_novel_T000757	ofr.gene44426	94	121	240	193	337	372	287	324	430
BGI_novel_T000758	ofr.gene44417	183	172	158	67	67	14	27	40	52
BGI_novel_T000759	ofr.gene44414	2337	2902	2674	802	831	666	1114	936	915
BGI_novel_T000760	ofr.gene44434	2658	2296	1999	1326	1369	1630	1450	1593	1897
BGI_novel_T000761	ofr.gene44428	2513	2800	2671	5861	8905	10636	9762	10504	12266
BGI_novel_T000762	BGI_novel_G000065	2667	4533	3741	4703	6762	5016	5039	6851	5810
BGI_novel_T000763	BGI_novel_G000066	2667	4533	3741	4703	6762	5016	5039	6851	5810
BGI_novel_T000764	BGI_novel_G000067	3347	4960	4284	5588	9114	6824	5813	8063	7187
BGI_novel_T000765	BGI_novel_G000068	3347	4960	4284	5588	9114	6824	5813	8063	7187
BGI_novel_T000766	ofr.gene44415	524	622	647	453	628	543	499	754	691
BGI_novel_T000767	ofr.gene44437	133	74	202	71	53	1	35	1	82
BGI_novel_T000768	ofr.gene44437	710	462	410	215	294	200	220	235	216
BGI_novel_T000769	ofr.gene44431	3222	2567	2255	4420	8405	8816	8086	6378	7550
BGI_novel_T000770	ofr.gene44447	4632	4028	3833	4938	4926	5500	5463	4940	4997
BGI_novel_T000771	BGI_novel_G000069	1272	1668	1357	1351	1075	1085	669	1036	1017
BGI_novel_T000772	ofr.gene44450	3273	3404	3229	4193	6029	3735	6110	5984	5337
BGI_novel_T000773	ofr.gene44451	638	472	363	1252	733	1017	932	1744	817
BGI_novel_T000774	ofr.gene44451	1	5	35	1	1	85	1	1	84
BGI_novel_T000775	ofr.gene44451	103	39	68	243	159	40	115	340	100
BGI_novel_T000776	ofr.gene44448	2432	2831	2822	1633	1346	1413	1210	1253	1218
BGI_novel_T000777	ofr.gene44462	1	1	1	1	1	1	1	1	1
BGI_novel_T000778	ofr.gene44461	70	26	50	169	84	421	379	259	244
BGI_novel_T000779	ofr.gene44461	87	67	1	72	261	282	388	344	65
BGI_novel_T000780	ofr.gene44461	1	1	1	1	1	1	71	1	1
BGI_novel_T000781	ofr.gene44461	974	920	1029	2530	3381	3281	3053	3368	3277
BGI_novel_T000782	ofr.gene44460	1481	1961	1250	1196	1121	957	1024	952	940
BGI_novel_T000783	ofr.gene44442	1645	1827	1685	1828	3535	2654	5142	2642	3655
BGI_novel_T000784	ofr.gene44441	310	1	242	1	1	1	181	1	93
BGI_novel_T000785	ofr.gene44441	447	561	269	100	355	252	48	132	180
BGI_novel_T000786	ofr.gene44456	12254	13954	12588	3790	6386	6635	7725	7578	7418
BGI_novel_T000787	ofr.gene44471	1863	2608	2507	1258	1222	1281	1225	1446	1442
BGI_novel_T000788	ofr.gene44483	149	217	109	111	96	121	190	107	158
BGI_novel_T000789	ofr.gene44475	279	116	269	793	517	707	461	627	1027
BGI_novel_T000790	ofr.gene44480	204	137	102	2467	2114	2257	841	2656	1330
BGI_novel_T000791	BGI_novel_G000070	1126	907	1044	1156	1146	892	970	1366	775
BGI_novel_T000792	ofr.gene44474	369	399	458	153	114	98	138	122	109
BGI_novel_T000793	ofr.gene44473	1897	1853	1794	1288	838	860	1111	1222	1239
BGI_novel_T000794	ofr.gene44470	1057	760	880	427	395	320	427	436	324
BGI_novel_T000795	ofr.gene44470	28	1	61	31	179	1	30	63	54
BGI_novel_T000796	BGI_novel_G000071	699	593	654	439	907	550	1046	1133	719
BGI_novel_T000797	ofr.gene44477	642	750	595	659	653	613	551	599	586
BGI_novel_T000798	BGI_novel_G000072	315	279	265	162	147	184	120	234	141
BGI_novel_T000799	ofr.gene44489	1051	909	1086	584	509	460	514	617	554
BGI_novel_T000800	ofr.gene44489	346	875	531	28	59	33	27	31	62
BGI_novel_T000801	ofr.gene44501	1821	1600	1569	1319	964	1058	1170	1451	994
BGI_novel_T000802	BGI_novel_G000073	873	565	1118	995	1305	1051	1652	1978	1426
BGI_novel_T000803	BGI_novel_G000074	2280	2107	1857	2281	1719	2103	2215	2715	2283
BGI_novel_T000804	BGI_novel_G000075	921	864	1105	182	334	152	245	200	229
BGI_novel_T000805	ofr.gene44494	5100	4231	4110	1238	1400	952	926	1279	908
BGI_novel_T000806	ofr.gene44494	1	1	1	107	35	1	547	1	459
BGI_novel_T000807	BGI_novel_G000076	3522	4900	3984	418	478	648	542	275	377
BGI_novel_T000808	ofr.gene44495	4379	5043	5304	731	1256	883	1144	641	1131
BGI_novel_T000809	BGI_novel_G000077	54	1	101	27	1	29	1	1	1
BGI_novel_T000810	ofr.gene44495	2173	2068	2145	474	340	698	601	243	162
BGI_novel_T000811	ofr.gene44495	1544	1300	1359	311	834	420	549	124	549
BGI_novel_T000812	ofr.gene44497	2510	2795	2062	844	438	434	361	238	456
BGI_novel_T000813	ofr.gene44495	3546	3538	3554	975	1860	1341	2331	1297	1642
BGI_novel_T000814	ofr.gene44497	580	979	722	118	191	132	226	158	45
BGI_novel_T000815	ofr.gene44513	267	216	322	410	380	240	324	278	300
BGI_novel_T000816	ofr.gene44518	18788	15531	14574	16223	13441	13856	13643	16776	14310
BGI_novel_T000817	ofr.gene44517	15507	11869	13294	19731	24794	23880	27111	27293	24429
BGI_novel_T000818	ofr.gene44524	6930	6018	5843	7595	7152	8306	7910	8022	8899
BGI_novel_T000819	ofr.gene44524	1	1	1	1	919	1025	1142	2937	345
BGI_novel_T000820	ofr.gene44531	1231	1637	1643	140	143	60	180	186	116
BGI_novel_T000821	ofr.gene44531	2137	3113	1996	579	607	381	216	371	509
BGI_novel_T000822	BGI_novel_G000078	269	236	406	753	212	135	111	326	156
BGI_novel_T000823	BGI_novel_G000079	38	26	14	492	155	264	230	486	320
BGI_novel_T000824	ofr.gene44515	2102	2080	1622	1137	1014	1099	1341	948	1250
BGI_novel_T000825	ofr.gene44527	795	672	463	298	245	221	378	155	283
BGI_novel_T000826	ofr.gene44512	926	821	766	1787	1293	1077	1562	1720	1465
BGI_novel_T000827	ofr.gene44526	471	567	534	819	282	511	866	786	432
BGI_novel_T000828	ofr.gene28038	618	368	297	626	766	399	711	638	625
BGI_novel_T000829	ofr.gene44730	5638	3242	3524	490	513	492	477	422	524
BGI_novel_T000830	ofr.gene28039	429	688	831	1516	2707	953	1730	1209	2193
BGI_novel_T000831	ofr.gene28039	1139	1757	1719	557	1090	517	414	312	724
BGI_novel_T000832	ofr.gene28039	2747	3100	3739	597	3879	1260	3071	1313	3489
BGI_novel_T000833	ofr.gene28039	200	1	397	766	1474	1270	2015	951	1084
BGI_novel_T000834	ofr.gene28039	1	204	1	1	1	1	1	1	1
BGI_novel_T000835	ofr.gene28039	856	1574	943	69	363	1367	636	91	936
BGI_novel_T000836	ofr.gene44729	1	1	1	1	1	1	1	1	1
BGI_novel_T000837	ofr.gene44729	467	505	515	851	1404	924	1317	1181	1259
BGI_novel_T000838	ofr.gene28054	631	754	824	867	816	676	719	853	611
BGI_novel_T000839	ofr.gene28055	1	1	1	1	1	1	1	1	1
BGI_novel_T000840	ofr.gene28055	5076	3903	5069	4440	4449	4127	4300	4480	4927
BGI_novel_T000841	ofr.gene28037	910	1172	978	1952	893	1235	1024	1429	1088
BGI_novel_T000842	ofr.gene28050	41	69	209	834	664	606	499	526	241
BGI_novel_T000843	ofr.gene28050	2815	2554	2693	1589	1098	1492	704	926	1366
BGI_novel_T000844	ofr.gene28050	614	846	1115	4049	2377	4086	1731	5392	3122
BGI_novel_T000845	ofr.gene28050	269	160	157	1292	516	934	864	1201	1788
BGI_novel_T000846	ofr.gene44770	166	424	312	333	177	346	228	189	166
BGI_novel_T000847	ofr.gene28059	2509	3807	3384	988	1935	1375	2073	1166	1683
BGI_novel_T000848	ofr.gene44760	427	418	322	151	96	80	149	132	92
BGI_novel_T000849	ofr.gene28053	975	859	1113	709	504	348	483	472	522
BGI_novel_T000850	ofr.gene28044	2074	2534	2260	901	1105	897	1025	833	1046
BGI_novel_T000851	ofr.gene44767	4114	3776	3478	2994	3849	3693	4330	4518	4681
BGI_novel_T000852	ofr.gene44765	3553	3416	3610	1919	1001	1240	871	1043	725
BGI_novel_T000853	ofr.gene44752	787	1296	849	708	643	666	368	496	510
BGI_novel_T000854	ofr.gene44752	295	264	259	108	400	193	448	384	264
BGI_novel_T000855	ofr.gene44752	586	847	750	279	501	221	104	201	284
BGI_novel_T000856	ofr.gene44796	1142	931	1619	1788	1057	872	748	996	995
BGI_novel_T000857	ofr.gene44753	1855	1895	2225	436	772	726	911	819	708
BGI_novel_T000858	ofr.gene44753	827	1253	431	288	1	317	330	421	558
BGI_novel_T000859	ofr.gene44755	932	598	641	677	1	289	579	424	429
BGI_novel_T000860	ofr.gene44755	1	99	1	1	525	165	1	144	216
BGI_novel_T000861	ofr.gene44785	673	847	786	74	164	89	112	91	94
BGI_novel_T000862	ofr.gene44786	1024	1109	1093	1267	714	1320	670	1338	1093
BGI_novel_T000863	ofr.gene44786	190	1	119	1	171	138	214	59	1
BGI_novel_T000864	ofr.gene44779	2064	1834	1925	1032	909	825	915	1044	1080
BGI_novel_T000865	ofr.gene44781	665	454	487	14	1	12	14	1	1
BGI_novel_T000866	ofr.gene44794	1290	1051	1180	929	948	969	828	1013	1050
BGI_novel_T000867	ofr.gene44782	1918	2302	2095	2296	2388	1808	2085	2403	2185
BGI_novel_T000868	BGI_novel_G000080	1	1	29	2360	1045	662	1140	1239	836
BGI_novel_T000869	ofr.gene44774	133	225	257	965	1885	1152	1012	560	1535
BGI_novel_T000870	ofr.gene44791	1054	963	1009	502	707	602	793	700	703
BGI_novel_T000871	ofr.gene44811	5826	6489	5535	1480	2664	1812	2045	1513	1939
BGI_novel_T000872	ofr.gene44822	1431	1930	1277	744	647	530	420	794	645
BGI_novel_T000873	ofr.gene44807	2246	1731	1171	647	881	170	350	386	392
BGI_novel_T000874	ofr.gene44807	1	849	456	201	574	1061	985	680	687
BGI_novel_T000875	ofr.gene44807	1	74	189	385	749	1526	1691	1292	1153
BGI_novel_T000876	ofr.gene44807	832	183	576	978	1123	283	526	712	563
BGI_novel_T000877	ofr.gene44807	1768	1552	1977	907	1127	693	212	433	851
BGI_novel_T000878	ofr.gene44806	638	595	570	898	588	523	786	638	625
BGI_novel_T000879	ofr.gene44808	1058	869	361	1260	2760	2177	4669	1599	2223
BGI_novel_T000880	ofr.gene44808	401	465	679	437	270	1	89	145	106
BGI_novel_T000881	ofr.gene44820	2096	1542	1909	1789	1915	1868	1859	1902	2608
BGI_novel_T000882	ofr.gene44820	282	834	533	601	1	442	450	791	401
BGI_novel_T000883	ofr.gene44814	1987	2254	2031	2322	2231	2020	2512	2737	2466
BGI_novel_T000884	ofr.gene44842	2992	2336	2615	1990	2803	2296	3290	2907	2808
BGI_novel_T000885	ofr.gene44829	10033	9768	10098	1834	3936	6809	5233	5442	5259
BGI_novel_T000886	ofr.gene44838	8754	9935	9770	1521	3760	6518	4565	4967	4312
BGI_novel_T000887	ofr.gene44827	122	272	127	275	1	1	74	85	73
BGI_novel_T000888	ofr.gene44825	775	878	645	302	434	309	236	219	316
BGI_novel_T000889	ofr.gene44825	1021	563	922	214	458	1	393	262	203
BGI_novel_T000890	ofr.gene44825	154	1	340	128	218	342	508	552	107
BGI_novel_T000891	ofr.gene44825	1	1301	670	873	1238	1501	1060	753	1182
BGI_novel_T000892	ofr.gene44839	396	355	412	456	358	566	158	455	591
BGI_novel_T000893	ofr.gene44839	878	1013	921	1293	954	1174	1115	862	983
BGI_novel_T000894	ofr.gene44839	156	793	396	287	436	418	318	252	319
BGI_novel_T000895	BGI_novel_G000081	782	630	586	443	288	284	170	340	240
BGI_novel_T000896	BGI_novel_G000082	177	249	178	120	348	88	106	45	124
BGI_novel_T000897	BGI_novel_G000083	1877	2837	3377	23132	6700	10779	6252	5758	10649
BGI_novel_T000898	ofr.gene44841	201	333	279	1382	364	388	233	419	863
BGI_novel_T000899	ofr.gene44841	1	242	338	1950	351	334	356	458	301
BGI_novel_T000900	ofr.gene44826	1763	814	1791	313	334	700	430	289	488
BGI_novel_T000901	ofr.gene44848	784	566	722	531	159	263	296	303	368
BGI_novel_T000902	ofr.gene44848	2215	2132	1830	1054	736	527	410	448	362
BGI_novel_T000903	BGI_novel_G000084	408	323	206	562	765	672	1377	718	697
BGI_novel_T000904	ofr.gene44849	635	482	744	257	304	181	328	347	354
BGI_novel_T000905	ofr.gene44855	386	231	145	495	612	597	957	700	728
BGI_novel_T000906	ofr.gene44856	1885	1894	1668	2284	2027	2226	2474	2528	2252
BGI_novel_T000907	BGI_novel_G000085	481	771	908	850	584	820	504	838	691
BGI_novel_T000908	BGI_novel_G000086	243	207	50	292	320	241	346	158	369
BGI_novel_T000909	BGI_novel_G000087	2856	1756	3523	3087	2910	2249	3387	2898	1719
BGI_novel_T000910	BGI_novel_G000088	2597	2068	711	1240	435	731	753	673	514
BGI_novel_T000911	BGI_novel_G000089	594	695	1	1	1	1	1	1	1
BGI_novel_T000912	BGI_novel_G000090	1592	2644	3754	238	219	565	406	222	337
BGI_novel_T000913	ofr.gene44850	48	32	48	1	1	1	1	1	1
BGI_novel_T000914	ofr.gene44850	3156	3286	3509	1060	856	899	1143	781	260
BGI_novel_T000915	BGI_novel_G000091	1277	1183	1135	1033	1069	1109	1186	1356	1297
BGI_novel_T000916	ofr.gene44857	1214	579	754	741	557	1021	980	1182	926
BGI_novel_T000917	ofr.gene44857	57	203	50	160	498	150	102	159	157
BGI_novel_T000918	ofr.gene44879	128	137	211	119	86	54	43	36	35
BGI_novel_T000919	ofr.gene44879	590	845	597	262	148	52	89	86	101
BGI_novel_T000920	ofr.gene44879	346	310	459	669	192	175	192	242	185
BGI_novel_T000921	ofr.gene44875	2564	3743	3241	1931	1684	2046	2168	2308	2049
BGI_novel_T000922	ofr.gene44877	346	450	396	216	161	272	252	233	231
BGI_novel_T000923	ofr.gene44882	1	1	1	1	1	1	1	1	1
BGI_novel_T000924	ofr.gene44882	707	471	551	51	150	201	257	254	212
BGI_novel_T000925	ofr.gene44886	343	361	372	176	146	101	290	227	209
BGI_novel_T000926	ofr.gene44876	1180	2073	1979	2252	2190	2770	2335	1585	2220
BGI_novel_T000927	ofr.gene44876	1194	1008	899	7006	9539	11752	8321	7751	10440
BGI_novel_T000928	ofr.gene44876	4904	4865	5374	3379	5019	3302	5060	3452	4717
BGI_novel_T000929	ofr.gene44860	492	455	531	1210	1275	1498	1347	1093	1296
BGI_novel_T000930	ofr.gene44873	1643	2699	1958	1595	1260	1506	1422	1797	1676
BGI_novel_T000931	ofr.gene44862	63	170	215	65	1	1	54	1	53
BGI_novel_T000932	ofr.gene44863	1173	497	794	113	126	28	56	122	67
BGI_novel_T000933	ofr.gene44903	3826	5308	4726	852	789	941	517	1100	734
BGI_novel_T000934	ofr.gene44903	1053	1246	1119	331	99	177	64	250	270
BGI_novel_T000935	ofr.gene44900	3875	5617	5761	277	185	286	207	482	663
BGI_novel_T000936	ofr.gene44890	728	2245	1634	21849	15214	17942	12895	13329	13604
BGI_novel_T000937	ofr.gene44891	326	365	527	786	699	952	738	1187	1210
BGI_novel_T000938	ofr.gene44891	498	520	856	484	1578	743	1331	361	955
BGI_novel_T000939	ofr.gene44898	963	1109	956	389	384	458	349	430	607
BGI_novel_T000940	ofr.gene44889	182	158	80	214	185	182	171	219	165
BGI_novel_T000941	ofr.gene44899	152	196	119	235	348	237	311	217	315
BGI_novel_T000942	ofr.gene44892	1	1	1	1	1	1	133	1	1
BGI_novel_T000943	ofr.gene44892	85	170	85	130	72	57	1	181	97
BGI_novel_T000944	ofr.gene44916	307	164	236	325	195	242	162	238	297
BGI_novel_T000945	ofr.gene44916	1	1	1	1	1	1	1	1	1
BGI_novel_T000946	BGI_novel_G000092	1992	2574	1685	406	229	1	647	125	540
BGI_novel_T000947	BGI_novel_G000093	161	95	48	187	144	146	228	151	105
BGI_novel_T000948	ofr.gene44920	366	1566	1231	211	923	314	353	289	358
BGI_novel_T000949	ofr.gene44920	1	1	1	1	1	1	1	1	1
BGI_novel_T000950	ofr.gene44920	2712	1110	1234	1504	2095	2351	2386	2851	2565
BGI_novel_T000951	ofr.gene44915	1	1	1	1	1	42	1	1	1
BGI_novel_T000952	ofr.gene44915	63	89	131	1	46	31	55	1	211
BGI_novel_T000953	ofr.gene44915	185	189	74	81	35	126	27	117	18
BGI_novel_T000954	ofr.gene44921	80	42	165	44	1	1	83	41	1
BGI_novel_T000955	BGI_novel_G000094	30	163	60	1	1	1	45	1	1
BGI_novel_T000956	ofr.gene44911	191	324	136	155	200	168	135	185	130
BGI_novel_T000957	ofr.gene44919	4859	3537	5647	3280	4520	2724	6519	3950	3299
BGI_novel_T000958	ofr.gene44919	2208	3465	1510	1705	2001	1249	2346	1346	2409
BGI_novel_T000959	ofr.gene44919	1442	1802	1740	11789	14350	18720	12430	11600	13949
BGI_novel_T000960	ofr.gene44909	344	325	266	783	935	1301	772	1081	868
BGI_novel_T000961	ofr.gene44932	1201	1525	1342	317	901	879	946	665	440
BGI_novel_T000962	ofr.gene44932	792	284	470	287	361	1	545	682	381
BGI_novel_T000963	ofr.gene44946	1	1	1	1	1	1	1	1	1
BGI_novel_T000964	ofr.gene44946	856	1407	1318	154	110	188	46	207	65
BGI_novel_T000965	ofr.gene44965	1155	1160	1058	512	447	365	340	354	312
BGI_novel_T000966	ofr.gene44952	1246	968	1273	1260	904	1006	1105	1185	993
BGI_novel_T000967	ofr.gene44971	515	339	497	99	50	59	145	68	66
BGI_novel_T000968	ofr.gene44970	12149	13127	14786	3260	6068	5084	9922	7299	8031
BGI_novel_T000969	ofr.gene44987	19	58	25	95	1	25	1	16	1
BGI_novel_T000970	ofr.gene44974	596	614	673	126	309	193	393	275	306
BGI_novel_T000971	BGI_novel_G000095	169	292	303	406	281	262	242	284	282
BGI_novel_T000972	ofr.gene44984	7340	5227	5619	4170	6071	5812	6121	6625	6042
BGI_novel_T000973	ofr.gene44982	1535	1591	1680	1020	1285	832	1006	925	1116
BGI_novel_T000974	ofr.gene44983	4449	3478	3247	3929	2017	2552	2150	3426	2982
BGI_novel_T000975	ofr.gene44992	2341	4144	3230	758	871	1120	744	1047	1104
BGI_novel_T000976	ofr.gene44992	1	1	1	1	1	1	1	1	1
BGI_novel_T000977	ofr.gene45001	1018	1377	720	610	1314	964	889	597	869
BGI_novel_T000978	ofr.gene45004	208	1	182	1	1	106	131	277	564
BGI_novel_T000979	ofr.gene45004	1	327	631	297	113	1	1	360	292
BGI_novel_T000980	ofr.gene45004	1767	2320	1172	1102	973	1068	1016	361	202
BGI_novel_T000981	ofr.gene44993	1971	2036	2284	110	481	118	269	85	58
BGI_novel_T000982	ofr.gene45000	933	654	588	62	62	59	84	37	23
BGI_novel_T000983	ofr.gene45002	1549	1421	1156	807	977	625	1104	827	915
BGI_novel_T000984	ofr.gene45006	1652	1107	1216	614	609	418	745	189	435
BGI_novel_T000985	ofr.gene45028	163	421	151	1	78	75	80	226	135
BGI_novel_T000986	ofr.gene45028	9889	10788	9981	6680	6024	4417	4019	4542	4894
BGI_novel_T000987	ofr.gene45021	1	1	1	1	1	1	1	1	1
BGI_novel_T000988	ofr.gene45021	335	642	1	838	1963	1770	1879	2468	2006
BGI_novel_T000989	ofr.gene45021	4800	3177	3264	1111	1394	822	1247	460	1286
BGI_novel_T000990	ofr.gene45018	1348	1121	1311	1398	1670	1627	1104	1309	1307
BGI_novel_T000991	ofr.gene45017	3788	2435	2520	409	748	764	917	921	767
BGI_novel_T000992	ofr.gene45019	408	202	334	307	419	199	379	302	347
BGI_novel_T000993	ofr.gene45035	3336	5816	5420	368	225	401	141	342	430
BGI_novel_T000994	ofr.gene45023	1	1	92	1	86	80	88	1	1
BGI_novel_T000995	ofr.gene45023	19771	13711	14006	18543	13080	15481	11796	14333	13337
BGI_novel_T000996	ofr.gene45023	1	77	38	98	177	152	73	135	122
BGI_novel_T000997	ofr.gene45036	831	882	1009	199	268	160	332	231	154
BGI_novel_T000998	ofr.gene45039	10185	9166	9300	13871	13459	13408	13351	16004	14175
BGI_novel_T000999	ofr.gene45016	2856	1406	1547	1	441	147	189	1	167
BGI_novel_T001000	ofr.gene45020	7423	4102	3630	612	353	907	349	584	463
BGI_novel_T001001	ofr.gene45020	1353	711	1042	107	93	97	136	152	275
BGI_novel_T001002	ofr.gene45020	11548	8979	12882	110	864	632	582	3	733
BGI_novel_T001003	ofr.gene45020	187	816	189	773	693	540	277	732	252
BGI_novel_T001004	ofr.gene45030	42	41	188	25	92	76	77	104	93
BGI_novel_T001005	ofr.gene45030	238	137	153	23	1	1	1	1	38
BGI_novel_T001006	ofr.gene45031	2940	2668	1449	582	1029	1031	805	423	870
BGI_novel_T001007	ofr.gene45031	3520	5558	4523	862	3127	5720	2106	3946	2762
BGI_novel_T001008	ofr.gene45031	1555	1	1	812	2905	771	2003	2971	1
BGI_novel_T001009	ofr.gene45031	2574	1053	1935	1730	648	1096	2979	348	4132
BGI_novel_T001010	ofr.gene45010	455	622	690	903	872	741	632	649	720
BGI_novel_T001011	ofr.gene45010	1398	1148	886	2461	1370	1169	1833	1971	1565
BGI_novel_T001012	ofr.gene45010	52	537	387	2204	2617	2228	2150	2843	1906
BGI_novel_T001013	ofr.gene45047	6952	6977	7677	3680	5785	4801	5402	5099	5664
BGI_novel_T001014	ofr.gene45057	2800	2633	3005	2658	3275	3216	4334	4630	4608
BGI_novel_T001015	ofr.gene45049	268	111	222	414	335	471	172	193	238
BGI_novel_T001016	BGI_novel_G000096	1	17	1	64	96	79	17	124	121
BGI_novel_T001017	ofr.gene45048	1	1	1	1	1	1	1	1	1
BGI_novel_T001018	ofr.gene45048	5658	4380	4056	1530	3421	2770	3137	3374	3448
BGI_novel_T001019	ofr.gene45061	1647	841	1435	840	341	432	564	503	376
BGI_novel_T001020	ofr.gene45062	1	1	1	1	1	1	1	1	1
BGI_novel_T001021	ofr.gene45062	1	1	1	67	1	1	1	34	1
BGI_novel_T001022	ofr.gene45062	902	1091	978	343	418	380	497	478	318
BGI_novel_T001023	ofr.gene45050	2587	2169	2127	2431	2022	2375	1901	2606	2481
BGI_novel_T001024	ofr.gene45054	2076	1601	1671	218	319	266	391	270	346
BGI_novel_T001025	ofr.gene45058	123	90	225	425	475	372	381	399	447
BGI_novel_T001026	ofr.gene45052	142	191	342	79	141	137	266	137	147
BGI_novel_T001027	ofr.gene45070	8568	9673	8860	6888	7303	6333	7730	7799	8465
BGI_novel_T001028	ofr.gene45072	238	304	202	14	26	1	51	26	25
BGI_novel_T001029	ofr.gene45090	1097	1009	937	585	906	1064	1202	1257	804
BGI_novel_T001030	ofr.gene45076	740	674	602	767	688	639	693	1528	958
BGI_novel_T001031	ofr.gene45089	1686	1043	1243	1389	1291	1340	1413	1512	1368
BGI_novel_T001032	ofr.gene45085	9124	7648	7869	12612	14487	14525	14157	15799	15299
BGI_novel_T001033	ofr.gene45111	1772	1558	1589	2034	2667	2469	2697	2795	2308
BGI_novel_T001034	ofr.gene45108	321	703	365	1	32	1	36	1	1
BGI_novel_T001035	ofr.gene45108	515	658	636	66	81	100	119	1	118
BGI_novel_T001036	ofr.gene45108	1197	1084	1294	910	953	759	596	795	763
BGI_novel_T001037	ofr.gene45109	1608	2018	1193	1699	1213	1662	1230	1352	1091
BGI_novel_T001038	ofr.gene45109	1429	693	977	182	817	918	864	1064	964
BGI_novel_T001039	ofr.gene45098	3403	2851	2489	2423	2203	2052	3071	2484	2670
BGI_novel_T001040	ofr.gene45130	292	463	304	36	146	36	78	36	74
BGI_novel_T001041	ofr.gene45130	2080	2033	2063	1393	1585	1320	1335	1552	1652
BGI_novel_T001042	ofr.gene45130	562	75	267	1	404	168	192	1	85
BGI_novel_T001043	ofr.gene45135	421	222	188	242	145	144	163	245	194
BGI_novel_T001044	ofr.gene45133	2811	3341	3179	1384	1938	1458	1572	1224	1100
BGI_novel_T001045	ofr.gene45138	631	510	486	248	50	161	231	166	145
BGI_novel_T001046	ofr.gene45139	1274	1559	1475	829	1079	854	1199	1073	974
BGI_novel_T001047	ofr.gene45129	1983	1567	1495	1481	1407	1706	1728	2565	2055
BGI_novel_T001048	ofr.gene45132	352	274	334	278	789	698	651	442	873
BGI_novel_T001049	ofr.gene45161	3354	3498	3414	2125	1753	1599	2199	2190	1858
BGI_novel_T001050	ofr.gene45158	486	846	1708	835	1293	1033	1762	1506	1004
BGI_novel_T001051	ofr.gene45158	1277	1671	316	1	1	1	1	1	447
BGI_novel_T001052	ofr.gene45158	824	962	1465	809	1375	1388	2154	991	1977
BGI_novel_T001053	ofr.gene45158	1036	1006	373	503	630	604	835	1035	504
BGI_novel_T001054	ofr.gene45158	1139	1504	844	623	844	1048	1476	1516	862
BGI_novel_T001055	ofr.gene45158	2040	2146	2019	745	1439	1231	2634	1497	1650
BGI_novel_T001056	ofr.gene45158	3805	4970	3643	2262	3644	2811	4316	3672	4095
BGI_novel_T001057	ofr.gene45158	499	1	132	259	484	559	513	206	63
BGI_novel_T001058	ofr.gene45158	1	1	1	1	1	1	1	1	1
BGI_novel_T001059	ofr.gene45158	719	212	224	1	524	274	173	580	573
BGI_novel_T001060	ofr.gene45154	531	672	506	229	349	156	380	369	250
BGI_novel_T001061	ofr.gene45154	167	208	92	132	105	103	104	90	113
BGI_novel_T001062	ofr.gene45153	347	225	284	109	343	302	333	509	475
BGI_novel_T001063	ofr.gene45153	251	339	381	615	838	801	199	752	984
BGI_novel_T001064	ofr.gene45150	364	1	77	282	1	226	199	1	68
BGI_novel_T001065	ofr.gene45150	100	121	353	1	88	1	1	1	1
BGI_novel_T001066	ofr.gene45150	233	392	135	1	77	1	1	37	1
BGI_novel_T001067	ofr.gene45143	128	297	257	210	1	102	104	441	163
BGI_novel_T001068	ofr.gene45165	334	177	325	268	253	161	226	319	254
BGI_novel_T001069	BGI_novel_G000097	11589	11423	10408	20821	10994	19792	4828	13192	8410
BGI_novel_T001070	ofr.gene45179	1	1	1	524	591	894	166	704	469
BGI_novel_T001071	ofr.gene45179	14	17	1	385	167	420	66	402	92
BGI_novel_T001072	ofr.gene45179	14	17	163	2451	831	1764	318	1884	786
BGI_novel_T001073	ofr.gene45179	1	31	1	139	61	600	1	118	87
BGI_novel_T001074	ofr.gene45179	1	1	1	1021	397	1086	124	572	388
BGI_novel_T001075	ofr.gene45169	131	710	1	323	597	919	943	426	578
BGI_novel_T001076	ofr.gene45169	550	311	1241	263	388	290	1	440	397
BGI_novel_T001077	ofr.gene45169	549	640	759	880	513	274	316	379	468
BGI_novel_T001078	ofr.gene45169	194	508	1	773	859	888	711	432	722
BGI_novel_T001079	ofr.gene45169	226	934	1	1	1	1	319	1	1
BGI_novel_T001080	ofr.gene45169	1281	1251	911	876	514	413	281	398	508
BGI_novel_T001081	BGI_novel_G000098	73	75	75	511	863	313	453	827	664
BGI_novel_T001082	ofr.gene45182	3735	4525	3735	2313	1918	1446	1904	2699	1889
BGI_novel_T001083	ofr.gene45190	14573	9498	9704	4313	7959	5945	8910	6366	6967
BGI_novel_T001084	ofr.gene45197	13895	10300	9024	4277	6152	4819	9168	5392	5798
BGI_novel_T001085	ofr.gene45196	1758	1916	1825	2670	2559	2914	2776	3907	2836
BGI_novel_T001086	ofr.gene45193	6574	13654	10065	7083	5432	8709	5635	6984	6985
BGI_novel_T001087	ofr.gene45200	6093	12462	9638	6421	5059	7750	4586	6313	6383
BGI_novel_T001088	ofr.gene45183	423	331	244	323	136	109	147	169	130
BGI_novel_T001089	ofr.gene45186	2884	2807	3103	1157	3426	2892	3881	2698	3430
BGI_novel_T001090	BGI_novel_G000099	1	1	1	65	33	19	19	39	38
BGI_novel_T001091	ofr.gene45222	1	1	1	1	1	1	1	1	1
BGI_novel_T001092	ofr.gene45222	356	352	517	502	207	213	481	336	500
BGI_novel_T001093	ofr.gene45222	397	158	130	230	191	454	306	464	303
BGI_novel_T001094	BGI_novel_G000100	216	109	107	37	37	74	1	107	35
BGI_novel_T001095	ofr.gene45214	215	86	156	62	36	95	86	25	70
BGI_novel_T001096	ofr.gene45217	1601	1117	488	1144	655	794	1595	1712	1719
BGI_novel_T001097	ofr.gene45212	300	304	352	320	280	211	265	407	244
BGI_novel_T001098	ofr.gene45213	3491	2409	2295	2442	3045	2930	2984	3094	3203
BGI_novel_T001099	ofr.gene45211	561	338	273	192	141	68	138	99	67
BGI_novel_T001100	BGI_novel_G000101	495	514	336	219	137	107	149	212	144
BGI_novel_T001101	ofr.gene45232	440	486	684	1141	761	800	543	854	759
BGI_novel_T001102	ofr.gene45231	552	373	371	191	1	383	297	336	360
BGI_novel_T001103	ofr.gene45246	509	992	1141	453	919	579	1	409	363
BGI_novel_T001104	ofr.gene45246	4108	2325	2264	2193	2984	3445	4282	4521	4099
BGI_novel_T001105	BGI_novel_G000102	175	152	114	142	90	100	126	124	147
BGI_novel_T001106	ofr.gene45235	1	1	595	3330	601	1456	2078	583	2020
BGI_novel_T001107	ofr.gene45235	2684	2256	4079	19021	23559	28120	23008	18830	31284
BGI_novel_T001108	ofr.gene45243	113	220	131	265	168	155	85	118	131
BGI_novel_T001109	ofr.gene45243	540	318	341	785	534	343	747	613	407
BGI_novel_T001110	ofr.gene45324	251	237	155	101	121	32	45	82	45
BGI_novel_T001111	BGI_novel_G000103	2191	1527	1429	923	1426	920	1622	1395	1507
BGI_novel_T001112	ofr.gene45325	2094	4500	3735	1	292	598	343	515	170
BGI_novel_T001113	ofr.gene45325	958	381	690	966	843	462	913	436	829
BGI_novel_T001114	ofr.gene45314	2799	4727	4040	446	604	593	459	585	660
BGI_novel_T001115	ofr.gene45314	602	1234	987	1437	1569	1550	1563	1485	1085
BGI_novel_T001116	ofr.gene45326	146	643	751	1728	1900	1290	1029	1176	1348
BGI_novel_T001117	ofr.gene45326	32	33	59	184	846	311	923	248	599
BGI_novel_T001118	ofr.gene45326	342	146	119	1024	551	802	1026	784	718
BGI_novel_T001119	ofr.gene45314	1	1	1	1191	966	691	778	678	916
BGI_novel_T001120	ofr.gene45353	1	1	1	1	1	1	1	1	1
BGI_novel_T001121	ofr.gene45353	666	562	498	253	239	222	175	232	181
BGI_novel_T001122	ofr.gene45350	367	210	173	76	361	98	149	303	157
BGI_novel_T001123	ofr.gene45345	1458	1300	1247	636	2930	2159	2605	1333	1381
BGI_novel_T001124	ofr.gene45347	440	744	752	278	422	324	319	191	445
BGI_novel_T001125	ofr.gene45333	2532	3106	2934	2291	2294	1948	1835	1749	1872
BGI_novel_T001126	ofr.gene45364	715	750	582	64	116	101	51	62	63
BGI_novel_T001127	ofr.gene45366	628	442	461	374	229	316	241	391	197
BGI_novel_T001128	ofr.gene45365	2147	2386	2115	1247	1446	1488	1504	1474	1536
BGI_novel_T001129	ofr.gene45356	1331	998	704	1	1	1	24	35	1
BGI_novel_T001130	ofr.gene45363	2742	1765	1905	1315	2001	1811	2457	2518	2453
BGI_novel_T001131	ofr.gene45359	988	2353	2105	807	1149	1690	1171	1758	1250
BGI_novel_T001132	ofr.gene45355	21774	14661	17536	6904	12688	11913	14701	14926	16704
BGI_novel_T001133	ofr.gene45372	1133	158	1155	147	280	130	109	212	106
BGI_novel_T001134	ofr.gene45381	1858	3145	3015	1255	606	1343	329	1108	1715
BGI_novel_T001135	ofr.gene45381	379	442	294	164	464	106	1	142	150
BGI_novel_T001136	ofr.gene45381	1430	1750	2067	911	651	776	1479	829	1052
BGI_novel_T001137	ofr.gene45389	96	469	1132	1	511	1	1	1	1
BGI_novel_T001138	ofr.gene45389	845	720	389	1144	1	1067	367	1464	352
BGI_novel_T001139	ofr.gene45389	3519	3445	2876	1506	1056	1571	947	1087	1460
BGI_novel_T001140	ofr.gene45389	1	1	1	382	932	1	825	291	369
BGI_novel_T001141	ofr.gene45436	201	81	54	229	121	54	74	1	131
BGI_novel_T001142	BGI_novel_G000104	965	840	773	634	491	652	625	868	700
BGI_novel_T001143	BGI_novel_G000105	1	83	108	356	590	466	313	413	420
BGI_novel_T001144	ofr.gene45398	604	753	646	287	447	240	320	233	302
BGI_novel_T001145	ofr.gene45398	1360	1538	1347	711	1021	1094	867	897	877
BGI_novel_T001146	ofr.gene45398	1	16	1	18	1	1	1	1	1
BGI_novel_T001147	ofr.gene45398	2241	2367	2728	998	1323	1330	1231	836	1062
BGI_novel_T001148	ofr.gene45399	1995	2031	2185	1370	1225	1475	1483	1280	990
BGI_novel_T001149	ofr.gene45407	2533	1827	2080	2125	1631	2049	2029	2261	2093
BGI_novel_T001150	BGI_novel_G000106	2726	2653	2351	1652	1410	1389	1445	1829	1440
BGI_novel_T001151	ofr.gene45406	2685	2631	2971	1731	1525	1490	1678	1815	1599
BGI_novel_T001152	ofr.gene45394	869	582	359	433	138	1	925	262	234
BGI_novel_T001153	ofr.gene45394	106	190	245	961	329	453	418	96	424
BGI_novel_T001154	ofr.gene45437	1566	1586	1579	1365	1547	1394	2085	1523	1482
BGI_novel_T001155	ofr.gene45426	36196	51240	55219	4728	1970	3468	1734	3481	4599
BGI_novel_T001156	BGI_novel_G000107	356	237	409	52	13	13	87	38	61
BGI_novel_T001157	ofr.gene45422	136	136	135	153	214	106	62	45	262
BGI_novel_T001158	BGI_novel_G000108	55	54	131	28	1	58	1	28	1
BGI_novel_T001159	ofr.gene45473	6455	9691	7918	1506	1482	1584	1786	1710	2534
BGI_novel_T001160	BGI_novel_G000109	114	1	20	20	39	59	1	20	37
BGI_novel_T001161	ofr.gene45447	567	623	487	882	694	1084	430	802	751
BGI_novel_T001162	ofr.gene45447	963	1083	845	1365	1286	1133	1357	1687	1502
BGI_novel_T001163	BGI_novel_G000110	1237	1435	1755	1411	1488	1521	1188	1845	1645
BGI_novel_T001164	BGI_novel_G000111	352	80	88	111	236	160	404	472	1
BGI_novel_T001165	BGI_novel_G000112	591	931	1490	2171	1218	2023	855	1285	874
BGI_novel_T001166	ofr.gene45445	195	495	239	39	101	61	108	81	102
BGI_novel_T001167	ofr.gene45445	393	382	186	129	47	25	99	110	111
BGI_novel_T001168	ofr.gene45442	905	1079	730	751	449	711	444	603	479
BGI_novel_T001169	BGI_novel_G000113	576	155	356	1	136	105	143	84	84
BGI_novel_T001170	BGI_novel_G000114	1	450	176	88	1	1	1	29	1
BGI_novel_T001171	BGI_novel_G000115	247	130	80	175	61	1	1	32	11
BGI_novel_T001172	BGI_novel_G000116	1149	528	776	414	633	391	1500	779	856
BGI_novel_T001173	ofr.gene45468	3038	1999	1982	1716	1626	1908	1816	1963	1994
BGI_novel_T001174	ofr.gene45468	1499	2081	1579	1470	1183	1290	1620	1329	1144
BGI_novel_T001175	ofr.gene45452	4705	4257	4943	815	1173	834	1358	1163	1139
BGI_novel_T001176	BGI_novel_G000117	754	789	669	839	858	750	826	1175	997
BGI_novel_T001177	ofr.gene45466	480	820	204	1	1	1	268	401	1
BGI_novel_T001178	ofr.gene45466	1197	1263	1741	1158	1278	988	692	678	1159
BGI_novel_T001179	ofr.gene45485	2731	3570	3295	2418	2191	1687	2321	2207	2071
BGI_novel_T001180	ofr.gene45485	1	1	1	1	1	1	1	1	1
BGI_novel_T001181	ofr.gene45464	2438	2087	1758	816	924	1285	1414	1475	1577
BGI_novel_T001182	ofr.gene45489	5432	5299	5200	2343	1692	1992	1641	1656	2127
BGI_novel_T001183	ofr.gene45459	989	994	1156	1073	1310	962	663	1317	863
BGI_novel_T001184	ofr.gene45459	1	1	1	1	1	1	1	1	1
BGI_novel_T001185	ofr.gene45478	6408	5772	5674	7636	6206	5462	7158	7340	6130
BGI_novel_T001186	ofr.gene45477	6091	3901	5012	5078	5418	6074	6148	8366	6571
BGI_novel_T001187	ofr.gene45493	3718	3423	2690	2176	2712	2810	2327	2884	2487
BGI_novel_T001188	ofr.gene45493	65	360	212	146	1	105	1	118	104
BGI_novel_T001189	ofr.gene45493	96	1	1	1	53	1	135	1	1
BGI_novel_T001190	ofr.gene45492	13390	11004	9966	10849	15537	15969	15977	18775	16399
BGI_novel_T001191	ofr.gene45511	99	1	1	1	1	1	1	1	1
BGI_novel_T001192	ofr.gene45511	1	1	1	1	1	1	1	1	1
BGI_novel_T001193	ofr.gene45828	395	713	438	1	1	1	1	1	33
BGI_novel_T001194	ofr.gene45828	390	40	22	270	73	1	197	1	1
BGI_novel_T001195	ofr.gene45828	356	515	503	185	302	228	258	195	301
BGI_novel_T001196	ofr.gene45828	1	1	1	1	1	53	1	57	1
BGI_novel_T001197	ofr.gene45828	1	1	1	1	1	53	1	57	1
BGI_novel_T001198	ofr.gene45828	850	1353	1210	320	314	114	89	150	1
BGI_novel_T001199	ofr.gene45828	1479	1403	1547	479	661	360	514	314	436
BGI_novel_T001200	ofr.gene45833	4332	3999	3533	5061	5130	5975	6047	6083	5528
BGI_novel_T001201	ofr.gene45831	589	913	1997	80956	75161	126123	64859	94875	59709
BGI_novel_T001202	ofr.gene45845	2629	2559	2549	2232	2942	2736	2523	2365	2411
BGI_novel_T001203	ofr.gene45845	428	462	854	302	286	210	320	1	254
BGI_novel_T001204	ofr.gene45845	671	805	311	1	97	1	1	235	1
BGI_novel_T001205	ofr.gene45872	369	347	489	162	215	158	213	144	180
BGI_novel_T001206	ofr.gene45864	2475	2337	2792	1260	1533	1687	1318	2016	1757
BGI_novel_T001207	ofr.gene45870	113	1	84	145	84	90	28	65	27
BGI_novel_T001208	BGI_novel_G000118	382	542	524	188	259	198	144	224	179
BGI_novel_T001209	ofr.gene45862	763	1422	1071	995	949	712	793	801	1064
BGI_novel_T001210	ofr.gene45862	1	1	1	1	1	1	1	1	1
BGI_novel_T001211	ofr.gene45862	1	1	1	1	1	1	1	1	1
BGI_novel_T001212	ofr.gene45862	693	176	878	178	178	685	346	686	340
BGI_novel_T001213	ofr.gene45859	3863	3989	3862	2327	3095	2405	2690	3112	2783
BGI_novel_T001214	ofr.gene45857	12996	10116	11188	9773	9757	10166	10312	11073	10825
BGI_novel_T001215	ofr.gene45857	121	1	153	1	142	1	1	253	1
BGI_novel_T001216	ofr.gene45867	35	1	1	1	1	1	1	1	1
BGI_novel_T001217	ofr.gene45867	182	444	865	813	896	849	1576	1725	1231
BGI_novel_T001218	ofr.gene45867	991	763	393	249	1	272	1259	1	400
BGI_novel_T001219	ofr.gene45867	865	76	725	1941	1613	1077	1034	1160	2025
BGI_novel_T001220	ofr.gene45888	12313	6015	8636	109	130	325	42	265	42
BGI_novel_T001221	ofr.gene45880	751	532	467	308	217	324	240	174	331
BGI_novel_T001222	ofr.gene45879	1326	728	766	742	1032	919	981	1106	893
BGI_novel_T001223	ofr.gene45879	75	94	42	45	1	123	236	205	48
BGI_novel_T001224	ofr.gene45878	2595	2690	2326	3626	2111	2534	2126	2276	2023
BGI_novel_T001225	BGI_novel_G000119	418	348	310	202	101	159	211	170	155
BGI_novel_T001226	ofr.gene45889	644	1044	781	400	532	495	543	610	433
BGI_novel_T001227	BGI_novel_G000120	43	29	29	102	101	15	186	85	138
BGI_novel_T001228	ofr.gene45901	3784	4524	2388	1281	1075	847	1385	1630	1370
BGI_novel_T001229	ofr.gene45896	1552	1330	1322	1240	335	525	359	573	398
BGI_novel_T001230	BGI_novel_G000121	600	581	616	442	358	234	330	593	522
BGI_novel_T001231	ofr.gene45920	450	457	328	242	184	165	235	256	270
BGI_novel_T001232	ofr.gene45920	174	176	240	233	97	60	58	79	1
BGI_novel_T001233	ofr.gene45911	543	581	860	852	445	691	458	444	684
BGI_novel_T001234	ofr.gene45908	1772	1055	1111	376	506	573	825	271	680
BGI_novel_T001235	ofr.gene45916	1885	1346	1747	1339	1513	1557	1250	1647	1189
BGI_novel_T001236	ofr.gene45916	91	362	1	57	21	69	1	82	1
BGI_novel_T001237	ofr.gene45521	4173	3866	3625	4454	4170	4260	4446	4473	3838
BGI_novel_T001238	BGI_novel_G000122	1030	978	1044	153	380	286	560	237	348
BGI_novel_T001239	BGI_novel_G000123	222	335	264	100	43	56	57	110	122
BGI_novel_T001240	BGI_novel_G000124	774	863	895	473	511	542	385	629	319
BGI_novel_T001241	ofr.gene45514	688	936	684	148	199	140	343	130	247
BGI_novel_T001242	ofr.gene45521	159	1	183	161	713	178	695	695	331
BGI_novel_T001243	ofr.gene45510	1974	565	1771	1611	1925	1442	2293	2358	1397
BGI_novel_T001244	ofr.gene45510	1	216	264	190	986	836	268	571	361
BGI_novel_T001245	ofr.gene45510	1177	1371	1	297	1	51	1	1	743
BGI_novel_T001246	ofr.gene45519	883	664	819	504	535	545	711	578	549
BGI_novel_T001247	ofr.gene45517	5534	5808	5130	2951	2674	2634	3230	2515	2957
BGI_novel_T001248	ofr.gene45516	308	382	267	901	796	461	1032	471	666
BGI_novel_T001249	ofr.gene45524	1632	1577	1062	424	499	408	865	383	517
BGI_novel_T001250	ofr.gene45525	154	276	371	170	65	209	72	49	26
BGI_novel_T001251	ofr.gene45523	1	1	519	1	1	352	1	87	1
BGI_novel_T001252	ofr.gene45523	2887	2175	1810	1373	2014	1120	2046	2043	1693
BGI_novel_T001253	ofr.gene45529	4734	5707	4914	7724	7012	7763	7476	7272	6500
BGI_novel_T001254	ofr.gene45546	16941	14937	14446	20030	21381	22192	24077	25513	24648
BGI_novel_T001255	BGI_novel_G000125	8247	11891	9666	7442	7211	8840	6693	8510	8252
BGI_novel_T001256	ofr.gene45538	707	694	853	461	220	249	223	259	196
BGI_novel_T001257	ofr.gene45543	833	950	959	819	277	397	181	507	361
BGI_novel_T001258	ofr.gene45543	219	376	228	168	250	193	213	206	154
BGI_novel_T001259	BGI_novel_G000126	642	710	636	806	496	708	587	1184	640
BGI_novel_T001260	BGI_novel_G000127	436	1	520	1	1	1	1	1	1
BGI_novel_T001261	BGI_novel_G000128	1	1	1	1	1	1	1	1	1
BGI_novel_T001262	BGI_novel_G000129	757	173	1204	317	724	1052	69	780	1670
BGI_novel_T001263	BGI_novel_G000130	1	360	1	520	417	1	1380	509	383
BGI_novel_T001264	BGI_novel_G000131	1502	1447	1442	555	1140	1643	551	712	830
BGI_novel_T001265	BGI_novel_G000132	538	1	1	291	321	256	1	1179	381
BGI_novel_T001266	BGI_novel_G000133	3261	3884	3680	2441	2328	1958	2527	2066	2907
BGI_novel_T001267	BGI_novel_G000134	1260	1930	1	300	951	1	1381	528	189
BGI_novel_T001268	ofr.gene45573	3213	2742	2717	2932	2843	2530	2971	3445	2790
BGI_novel_T001269	ofr.gene45571	648	465	660	56	491	399	1220	309	519
BGI_novel_T001270	ofr.gene45578	151	1	1	70	1	1	1	90	1
BGI_novel_T001271	ofr.gene45574	783	569	375	271	114	63	426	1	351
BGI_novel_T001272	ofr.gene45575	1330	1034	958	534	604	737	641	1229	339
BGI_novel_T001273	ofr.gene45575	1	506	189	1	161	182	725	1286	374
BGI_novel_T001274	ofr.gene45568	902	1061	752	381	608	430	530	680	727
BGI_novel_T001275	ofr.gene45560	7965	7524	7015	7346	8240	7688	12132	7079	8186
BGI_novel_T001276	ofr.gene45560	8033	8242	6974	6200	8496	7119	10806	8065	9109
BGI_novel_T001277	ofr.gene45562	3823	3832	3440	2646	3594	2856	4812	4106	4649
BGI_novel_T001278	ofr.gene45586	539	571	581	189	54	80	67	53	103
BGI_novel_T001279	ofr.gene45585	689	891	1020	391	279	223	216	340	372
BGI_novel_T001280	ofr.gene45591	2808	4012	3500	1488	1325	1667	2046	1554	1209
BGI_novel_T001281	ofr.gene45599	2843	2600	2187	1568	3363	2109	3138	2962	2437
BGI_novel_T001282	ofr.gene45599	5218	3387	4266	1773	2172	3289	2406	4047	3774
BGI_novel_T001283	ofr.gene45596	25	231	189	1180	450	1011	664	1218	601
BGI_novel_T001284	ofr.gene45597	2425	2544	2263	1665	2097	1815	2042	2083	1798
BGI_novel_T001285	ofr.gene45626	1	1	1	1	1	1	1	1	1
BGI_novel_T001286	ofr.gene45625	3079	3087	2954	2115	2166	2353	2283	2081	2391
BGI_novel_T001287	ofr.gene45622	6669	7006	6428	4980	5373	5415	6115	6045	6253
BGI_novel_T001288	BGI_novel_G000135	748	746	839	62	38	95	60	94	48
BGI_novel_T001289	ofr.gene45650	4329	5628	5134	3452	3387	2973	2775	3455	3260
BGI_novel_T001290	ofr.gene45654	2519	2221	1898	1741	1627	1792	2025	2280	2153
BGI_novel_T001291	ofr.gene45633	231	187	184	260	189	233	168	273	136
BGI_novel_T001292	ofr.gene45639	3309	2882	2613	2309	2180	2364	2642	3201	2793
BGI_novel_T001293	ofr.gene45656	192	180	318	1020	473	632	1032	218	866
BGI_novel_T001294	ofr.gene45656	799	466	535	3635	2974	2877	2759	3625	3078
BGI_novel_T001295	ofr.gene45649	609	386	393	180	328	183	523	670	467
BGI_novel_T001296	ofr.gene45649	852	973	905	809	628	986	266	768	899
BGI_novel_T001297	ofr.gene45644	631	741	546	531	424	364	548	437	357
BGI_novel_T001298	ofr.gene45645	1757	1706	1777	1644	1383	1043	1292	1141	1190
BGI_novel_T001299	ofr.gene45637	2849	4039	3457	920	865	971	637	636	939
BGI_novel_T001300	ofr.gene45637	1	1	1	1	1	1	1	1	1
BGI_novel_T001301	ofr.gene45637	783	973	700	112	130	108	106	36	32
BGI_novel_T001302	ofr.gene45664	3263	3117	3073	2866	2392	2318	2615	3213	2676
BGI_novel_T001303	ofr.gene45677	426	216	1	1	1	1	1	170	1
BGI_novel_T001304	ofr.gene45677	3650	2081	2800	277	523	435	1090	325	626
BGI_novel_T001305	ofr.gene45690	1156	1130	999	547	483	443	570	636	505
BGI_novel_T001306	ofr.gene45693	1246	1471	891	1218	1219	1236	1319	1721	1725
BGI_novel_T001307	ofr.gene45700	251	393	494	211	1	169	1	39	124
BGI_novel_T001308	ofr.gene45700	1178	565	946	146	204	54	214	135	193
BGI_novel_T001309	ofr.gene45716	435	491	426	184	170	293	259	77	113
BGI_novel_T001310	BGI_novel_G000136	108	109	19	19	19	19	74	36	35
BGI_novel_T001311	ofr.gene45730	3234	2364	2629	940	1234	1876	989	1438	1322
BGI_novel_T001312	ofr.gene45717	1	450	1	1	264	1	100	77	92
BGI_novel_T001313	ofr.gene45717	1012	366	733	89	1	123	1	199	31
BGI_novel_T001314	ofr.gene45717	582	830	619	138	177	112	231	39	96
BGI_novel_T001315	ofr.gene45724	5825	6845	6887	21685	13121	9359	12281	10537	7583
BGI_novel_T001316	ofr.gene45724	4590	8040	9205	1	9168	11992	8888	6657	7795
BGI_novel_T001317	ofr.gene45722	5885	12228	12707	6135	19087	12731	20334	7000	26
BGI_novel_T001318	ofr.gene45722	10900	14134	14451	43213	29895	35086	23666	30084	38734
BGI_novel_T001319	ofr.gene45720	3624	11110	9858	1887	4806	3584	2024	2400	2892
BGI_novel_T001320	ofr.gene45740	273	515	341	141	128	120	128	23	26
BGI_novel_T001321	ofr.gene45740	2439	2821	2699	1713	1994	1891	1763	2382	1972
BGI_novel_T001322	ofr.gene45735	2858	4605	4433	1062	777	747	733	525	569
BGI_novel_T001323	ofr.gene50967	663	744	652	453	433	349	525	296	342
BGI_novel_T001324	ofr.gene45741	2632	2752	3220	2090	2530	1827	2215	1927	1918
BGI_novel_T001325	ofr.gene45748	242	438	282	92	53	77	65	64	50
BGI_novel_T001326	ofr.gene45750	910	1062	1105	848	626	711	919	786	781
BGI_novel_T001327	ofr.gene45750	697	669	889	307	711	364	609	590	333
BGI_novel_T001328	ofr.gene45751	1	1	1	1	1	1	1	1	1
BGI_novel_T001329	ofr.gene45751	1	1	1	1	1	1	1	1	1
BGI_novel_T001330	ofr.gene45751	839	552	560	1031	805	738	619	851	970
BGI_novel_T001331	ofr.gene45745	7023	6569	5015	1459	2573	2657	3214	3698	3414
BGI_novel_T001332	ofr.gene45744	31930	37625	34309	10230	13411	14233	13457	13450	14338
BGI_novel_T001333	ofr.gene45746	372	715	612	337	327	290	297	307	291
BGI_novel_T001334	ofr.gene45746	97	121	1	1	1	1	1	1	1
BGI_novel_T001335	ofr.gene45746	1	1	1	1	1	1	1	1	1
BGI_novel_T001336	ofr.gene45769	4646	4041	4258	3898	3529	3562	4065	3690	3674
BGI_novel_T001337	ofr.gene46030	1499	1604	1512	844	726	643	793	717	757
BGI_novel_T001338	ofr.gene50233	1239	1424	1289	185	220	61	169	131	47
BGI_novel_T001339	ofr.gene46049	579	930	754	416	931	492	872	713	965
BGI_novel_T001340	ofr.gene46062	494	305	358	66	104	77	116	38	38
BGI_novel_T001341	ofr.gene46050	15974	18855	16788	7983	6438	7561	9364	10273	9593
BGI_novel_T001342	ofr.gene46066	283	250	373	127	101	123	237	146	145
BGI_novel_T001343	ofr.gene46079	1	1	1	1	1	1	1	1	1
BGI_novel_T001344	ofr.gene46079	2483	1507	1596	2259	1952	2156	1547	1973	1833
BGI_novel_T001345	ofr.gene46067	779	1026	653	1312	1780	1671	1386	2054	1520
BGI_novel_T001346	ofr.gene46078	3647	3807	3498	5800	4000	3890	4603	4823	4038
BGI_novel_T001347	ofr.gene46069	986	1130	966	1013	734	627	905	872	703
BGI_novel_T001348	ofr.gene46074	3688	3026	3409	3649	3589	3848	3225	2955	3254
BGI_novel_T001349	ofr.gene46093	1	1	1	1	1	1	1	1	1
BGI_novel_T001350	ofr.gene46093	103	217	1	43	170	130	164	126	202
BGI_novel_T001351	ofr.gene46093	1844	1025	1052	891	759	795	732	886	955
BGI_novel_T001352	ofr.gene46087	3205	3557	3122	3003	3051	2807	3447	3845	2882
BGI_novel_T001353	ofr.gene46084	503	513	874	810	437	503	472	804	656
BGI_novel_T001354	ofr.gene46105	2456	1203	1556	401	723	831	776	652	540
BGI_novel_T001355	BGI_novel_G000137	3105	2697	2897	2984	2382	2434	2438	2909	3355
BGI_novel_T001356	ofr.gene46100	112	85	154	44	1	29	99	15	1
BGI_novel_T001357	ofr.gene46106	4403	4488	3999	3563	3874	4491	4088	4316	5159
BGI_novel_T001358	ofr.gene46120	484	746	698	651	817	841	965	952	628
BGI_novel_T001359	BGI_novel_G000138	114	254	140	1	61	11	70	56	138
BGI_novel_T001360	ofr.gene46112	421	665	688	585	318	187	312	367	255
BGI_novel_T001361	ofr.gene46132	757	719	534	392	364	75	216	83	86
BGI_novel_T001362	ofr.gene46132	1076	956	1439	549	784	960	854	1537	1538
BGI_novel_T001363	ofr.gene46125	8098	7265	6468	4711	4496	4135	4755	4479	4297
BGI_novel_T001364	ofr.gene46150	671	935	714	455	478	529	615	714	470
BGI_novel_T001365	ofr.gene46152	1941	2237	1795	2028	1498	1841	2032	2095	1954
BGI_novel_T001366	ofr.gene46149	2849	1673	2458	660	1053	743	972	798	605
BGI_novel_T001367	ofr.gene46142	1	1	1	1	1	1	1	1	1
BGI_novel_T001368	ofr.gene46142	1	1	1	1	1	1	1	1	1
BGI_novel_T001369	ofr.gene46142	121	240	137	103	34	152	77	235	333
BGI_novel_T001370	ofr.gene46142	1668	3888	4677	5915	3662	4797	3404	2489	4383
BGI_novel_T001371	ofr.gene46142	3554	2180	2299	3334	3195	4791	3011	2985	3555
BGI_novel_T001372	ofr.gene46142	3055	2962	3477	2910	4630	5084	3698	4319	4821
BGI_novel_T001373	ofr.gene46166	3046	2703	2140	1722	1430	1330	1276	1643	1501
BGI_novel_T001374	BGI_novel_G000139	41	140	157	1	1	62	62	21	1
BGI_novel_T001375	ofr.gene46155	1001	781	900	633	638	586	553	750	790
BGI_novel_T001376	ofr.gene46172	301	409	262	407	389	351	535	530	384
BGI_novel_T001377	ofr.gene46172	1	1	95	1	26	1	1	1	67
BGI_novel_T001378	BGI_novel_G000140	1	1	1	1	1	1	1	1	1
BGI_novel_T001379	BGI_novel_G000141	10179	8254	12082	4903	2769	4375	1719	2528	2061
BGI_novel_T001380	BGI_novel_G000142	1916	1479	2557	2538	2105	2597	1286	1786	1449
BGI_novel_T001381	ofr.gene39756	386	145	168	226	517	307	589	764	563
BGI_novel_T001382	ofr.gene39770	604	471	323	447	85	165	31	232	143
BGI_novel_T001383	ofr.gene39770	1	1	1	1	1	1	47	1	1
BGI_novel_T001384	ofr.gene39769	3017	4519	4927	1071	534	770	467	575	725
BGI_novel_T001385	ofr.gene39742	2769	2420	2427	2620	2418	2346	2553	3239	2598
BGI_novel_T001386	ofr.gene4979	725	117	412	1	297	300	298	144	172
BGI_novel_T001387	ofr.gene4998	2383	1672	1558	2165	2169	2191	2503	2563	2619
BGI_novel_T001388	ofr.gene4992	360	298	428	542	422	376	737	513	442
BGI_novel_T001389	BGI_novel_G000143	1	52	6	1	1	1	19	1	24
BGI_novel_T001390	BGI_novel_G000144	2002	1768	2356	2013	1531	1772	784	963	1178
BGI_novel_T001391	ofr.gene4981	91	378	144	89	48	42	153	38	50
BGI_novel_T001392	ofr.gene4981	814	503	716	698	619	656	539	478	626
BGI_novel_T001393	ofr.gene4980	6038	7308	5849	3559	3498	3205	2796	2745	2709
BGI_novel_T001394	ofr.gene4969	821	1212	1096	1168	978	1143	1227	1217	1274
BGI_novel_T001395	ofr.gene4958	394	734	383	1304	3038	1666	3008	1889	2085
BGI_novel_T001396	ofr.gene4958	260	342	354	878	2016	1587	1663	1794	1417
BGI_novel_T001397	ofr.gene4958	1	139	1	426	2898	796	6734	1462	4154
BGI_novel_T001398	ofr.gene4958	175	263	160	508	877	640	569	895	401
BGI_novel_T001399	ofr.gene4943	222	177	158	916	3129	1559	3120	2156	3196
BGI_novel_T001400	ofr.gene4943	182	1	1	1	325	140	473	209	179
BGI_novel_T001401	ofr.gene4943	71	1	1	1	419	179	2521	536	1244
BGI_novel_T001402	ofr.gene4943	1	180	112	383	301	65	1238	189	139
BGI_novel_T001403	ofr.gene4943	1	69	1	192	158	75	598	272	622
BGI_novel_T001404	ofr.gene4943	547	708	548	1283	3917	2157	2861	1815	1971
BGI_novel_T001405	ofr.gene4943	555	679	554	1482	2728	1780	3264	1756	1531
BGI_novel_T001406	ofr.gene46198	895	515	656	413	360	398	392	398	312
BGI_novel_T001407	ofr.gene46194	210	376	1	93	196	84	1	116	1
BGI_novel_T001408	ofr.gene46194	166	1	184	1	1	59	164	154	102
BGI_novel_T001409	ofr.gene46204	1061	1267	989	364	735	576	599	671	637
BGI_novel_T001410	ofr.gene46204	476	796	791	309	62	160	111	41	190
BGI_novel_T001411	ofr.gene46228	1	1	1	247	1	944	1	1	1
BGI_novel_T001412	ofr.gene46228	2477	1545	1812	1431	3356	1372	3217	4378	3558
BGI_novel_T001413	ofr.gene46221	996	1478	1242	2925	1881	2989	1589	3160	2152
BGI_novel_T001414	ofr.gene46221	2013	2215	2615	12658	8082	15469	8894	13662	12516
BGI_novel_T001415	ofr.gene46224	1606	1186	1360	548	398	294	548	561	520
BGI_novel_T001416	ofr.gene46213	3343	3952	3710	20817	15700	20180	16644	26879	22062
BGI_novel_T001417	ofr.gene46230	2445	2517	1766	3312	4019	3688	3867	4452	4034
BGI_novel_T001418	ofr.gene46230	502	286	1	293	263	99	456	429	78
BGI_novel_T001419	ofr.gene46234	741	541	575	823	778	567	563	720	699
BGI_novel_T001420	ofr.gene46244	714	525	804	343	425	368	364	481	484
BGI_novel_T001421	ofr.gene46241	1555	1306	1479	203	22	163	187	23	209
BGI_novel_T001422	BGI_novel_G000145	2390	3999	4437	4243	2272	3044	1474	2702	1654
BGI_novel_T001423	ofr.gene46251	4617	4764	4817	2617	2256	1935	1595	1840	1496
BGI_novel_T001424	ofr.gene46257	1525	894	992	622	800	705	899	652	649
BGI_novel_T001425	ofr.gene46236	896	946	656	450	673	780	779	418	697
BGI_novel_T001426	ofr.gene46271	250	215	302	109	115	87	152	87	123
BGI_novel_T001427	ofr.gene46269	6274	4481	4433	5224	5660	5504	6351	5984	6166
BGI_novel_T001428	ofr.gene46272	1051	1019	1350	62	1	59	109	1	58
BGI_novel_T001429	ofr.gene46272	153	241	212	1	36	1	1	12	1
BGI_novel_T001430	ofr.gene46270	1351	1550	1457	8238	5776	4842	4373	2926	6001
BGI_novel_T001431	ofr.gene46260	233	58	121	81	206	95	239	145	41
BGI_novel_T001432	ofr.gene46260	798	994	404	1	215	144	1	96	111
BGI_novel_T001433	ofr.gene46260	690	771	822	405	85	157	278	216	238
BGI_novel_T001434	ofr.gene46274	365	445	430	538	447	327	259	217	358
BGI_novel_T001435	ofr.gene46290	488	298	1	462	496	254	704	226	636
BGI_novel_T001436	ofr.gene46290	978	886	1307	280	816	758	814	1125	611
BGI_novel_T001437	ofr.gene46290	563	654	523	175	177	95	1	89	46
BGI_novel_T001438	ofr.gene46287	349	296	287	163	1	74	142	151	303
BGI_novel_T001439	ofr.gene46287	1583	1008	1750	85	1546	711	1373	1235	812
BGI_novel_T001440	ofr.gene46287	755	1612	1018	64	264	223	435	631	369
BGI_novel_T001441	ofr.gene46287	23	204	1	709	1	222	1	1	1
BGI_novel_T001442	ofr.gene46286	2179	1700	1090	1177	1242	963	1330	688	1072
BGI_novel_T001443	ofr.gene46278	2235	2388	2178	1619	1290	1517	1505	1804	1372
BGI_novel_T001444	ofr.gene46299	1150	1083	1068	481	338	511	589	910	363
BGI_novel_T001445	ofr.gene46299	346	401	388	187	245	352	202	113	535
BGI_novel_T001446	ofr.gene46299	3051	4430	4498	652	457	770	720	711	915
BGI_novel_T001447	ofr.gene46312	1088	2753	848	125	289	391	423	332	379
BGI_novel_T001448	ofr.gene46312	3919	3785	4823	625	1071	739	979	747	1423
BGI_novel_T001449	ofr.gene46316	2288	1568	1852	1320	1358	1122	1384	1464	1576
BGI_novel_T001450	ofr.gene46316	1	47	1	1	1	1	1	1	39
BGI_novel_T001451	ofr.gene46316	112	295	1	1	1	82	1	1	1
BGI_novel_T001452	ofr.gene46309	8705	10544	8617	3638	4419	4219	5775	5761	6841
BGI_novel_T001453	ofr.gene46310	3344	3846	3247	1740	2033	2050	2062	2124	2225
BGI_novel_T001454	ofr.gene46306	716	713	660	444	415	405	399	306	266
BGI_novel_T001455	ofr.gene46300	1638	1599	1886	187	172	61	220	179	108
BGI_novel_T001456	ofr.gene46314	3026	2567	2682	1638	1612	1424	1445	1630	1495
BGI_novel_T001457	ofr.gene46311	1020	1063	986	5702	6628	7023	7248	7177	6834
BGI_novel_T001458	ofr.gene46311	234	315	554	5047	5466	5691	5720	8533	7767
BGI_novel_T001459	ofr.gene46319	5867	5170	4767	3737	4942	5002	6074	8395	6547
BGI_novel_T001460	BGI_novel_G000146	2443	1707	1902	1551	2427	2259	2463	2863	2583
BGI_novel_T001461	ofr.gene46333	3797	3918	4336	1797	3027	2517	3583	3189	3083
BGI_novel_T001462	ofr.gene46323	2115	1061	1211	738	1086	1156	1535	1650	1561
BGI_novel_T001463	ofr.gene46323	1	290	1	1	1	137	1	1	1
BGI_novel_T001464	ofr.gene46322	2780	3109	2480	965	677	360	614	615	720
BGI_novel_T001465	ofr.gene46322	5138	3536	4245	1042	980	1299	852	844	634
BGI_novel_T001466	ofr.gene46322	783	823	734	1	1	1	1	1	224
BGI_novel_T001467	ofr.gene46321	1874	1578	637	8	526	1147	974	817	484
BGI_novel_T001468	ofr.gene46321	1	1	932	902	1267	813	766	1034	828
BGI_novel_T001469	ofr.gene46321	4666	5452	5075	846	610	547	784	539	417
BGI_novel_T001470	ofr.gene46321	116	1	63	66	1	1	1	244	126
BGI_novel_T001471	ofr.gene46324	859	703	542	828	443	529	461	702	186
BGI_novel_T001472	ofr.gene46324	1	89	52	165	49	1	146	1	178
BGI_novel_T001473	ofr.gene46327	592	906	785	1	14	1	23	59	14
BGI_novel_T001474	ofr.gene46347	3644	5266	5428	505	766	676	821	862	959
BGI_novel_T001475	ofr.gene46344	42835	24396	29579	76321	102243	130856	86175	131177	119463
BGI_novel_T001476	ofr.gene46375	420	385	284	122	51	38	64	13	62
BGI_novel_T001477	ofr.gene46366	1657	1895	1934	1352	344	1022	723	982	757
BGI_novel_T001478	ofr.gene46366	1042	1064	846	2068	1707	1365	1434	1792	1468
BGI_novel_T001479	ofr.gene46366	58	50	1	109	56	52	52	199	285
BGI_novel_T001480	ofr.gene46361	341	296	296	214	37	97	148	133	168
BGI_novel_T001481	ofr.gene46359	271	467	701	76	74	96	107	73	57
BGI_novel_T001482	ofr.gene46359	586	556	388	1	1	1	39	1	39
BGI_novel_T001483	ofr.gene46363	323	448	164	322	158	109	128	291	107
BGI_novel_T001484	ofr.gene46358	337	280	247	185	135	108	146	120	164
BGI_novel_T001485	ofr.gene46389	111	326	150	140	64	75	64	123	122
BGI_novel_T001486	ofr.gene46399	5158	3977	3341	1597	2301	1900	2084	1403	1619
BGI_novel_T001487	ofr.gene46409	855	656	686	600	938	574	650	819	390
BGI_novel_T001488	ofr.gene46405	1796	1457	1116	1385	1568	1243	1184	1574	1144
BGI_novel_T001489	ofr.gene46402	1092	1095	1010	752	768	621	775	872	670
BGI_novel_T001490	ofr.gene46397	1434	1322	1150	367	484	389	623	504	538
BGI_novel_T001491	ofr.gene46400	863	1090	951	380	711	576	309	653	1062
BGI_novel_T001492	ofr.gene46400	1836	1607	1560	1305	1260	1300	2493	1638	1384
BGI_novel_T001493	ofr.gene46394	1196	906	988	218	555	273	461	438	296
BGI_novel_T001494	ofr.gene46394	789	488	375	164	92	1	83	1	103
BGI_novel_T001495	ofr.gene46401	248	336	334	1043	720	655	916	572	657
BGI_novel_T001496	ofr.gene46411	716	613	535	698	679	601	673	536	700
BGI_novel_T001497	ofr.gene46396	669	524	673	83	31	87	16	67	98
BGI_novel_T001498	ofr.gene46395	522	161	657	511	519	405	812	346	391
BGI_novel_T001499	ofr.gene46395	1796	1328	1488	1374	1352	1084	1195	1507	1402
BGI_novel_T001500	ofr.gene46417	743	199	371	239	1	114	232	338	188
BGI_novel_T001501	ofr.gene46417	2687	2996	3370	185	879	430	299	261	510
BGI_novel_T001502	ofr.gene46413	578	478	423	162	148	171	240	118	244
BGI_novel_T001503	ofr.gene46422	1698	1503	1392	732	1305	894	1163	1174	1313
BGI_novel_T001504	ofr.gene46421	3405	4609	4278	1504	668	1754	472	895	1226
BGI_novel_T001505	ofr.gene46414	1	1	1	1	1	1	1	1	1
BGI_novel_T001506	ofr.gene46414	686	456	371	633	829	585	573	667	763
BGI_novel_T001507	ofr.gene46414	1	1	1	1	1	1	1	1	1
BGI_novel_T001508	ofr.gene46423	1386	1167	1091	1983	1559	1510	2146	1581	1768
BGI_novel_T001509	ofr.gene46427	8101	12323	10725	32143	21808	25808	20765	27985	25208
BGI_novel_T001510	ofr.gene46444	1	1	191	1	1	1	1	1	1
BGI_novel_T001511	ofr.gene46444	496	1025	425	103	1	1	1	1	1
BGI_novel_T001512	ofr.gene46444	813	101	530	419	335	350	427	663	564
BGI_novel_T001513	ofr.gene46433	658	663	972	594	182	257	297	89	268
BGI_novel_T001514	ofr.gene46433	371	173	45	66	615	656	346	998	730
BGI_novel_T001515	ofr.gene46433	602	1085	735	838	893	465	808	580	511
BGI_novel_T001516	ofr.gene46448	8622	9817	7352	2438	1845	2123	1544	1443	1708
BGI_novel_T001517	ofr.gene46445	673	860	964	741	603	646	646	482	582
BGI_novel_T001518	ofr.gene11950	736	926	797	1	106	561	769	213	200
BGI_novel_T001519	ofr.gene11950	80	1	20	1	87	43	25	23	106
BGI_novel_T001520	ofr.gene46431	356	284	335	546	863	796	931	1004	560
BGI_novel_T001521	ofr.gene11946	5689	5828	5175	128	1	26	1	62	32
BGI_novel_T001522	ofr.gene46449	284	226	102	1	410	247	179	178	176
BGI_novel_T001523	ofr.gene46449	136	244	272	116	125	108	67	88	191
BGI_novel_T001524	BGI_novel_G000147	5630	6529	6009	1262	1964	2072	1228	1016	1212
BGI_novel_T001525	BGI_novel_G000148	2932	2281	2828	5629	8708	10770	7940	6303	6857
BGI_novel_T001526	BGI_novel_G000149	1015	1523	1055	1798	3407	1556	2455	1647	1880
BGI_novel_T001527	BGI_novel_G000150	2486	1884	1661	4333	6397	7490	5696	5422	6013
BGI_novel_T001528	ofr.gene46439	268	257	196	26	25	1	25	45	1
BGI_novel_T001529	ofr.gene46440	1446	2032	1622	2314	1915	2119	1873	2277	1886
BGI_novel_T001530	BGI_novel_G000151	431	409	406	70	42	95	96	121	67
BGI_novel_T001531	BGI_novel_G000152	308	150	371	1	99	19	84	81	36
BGI_novel_T001532	BGI_novel_G000153	354	251	311	106	1	47	1	91	43
BGI_novel_T001533	ofr.gene46438	1669	2025	1361	1474	1369	985	1400	1540	1482
BGI_novel_T001534	ofr.gene46460	1173	1417	1	766	1051	68	1125	302	532
BGI_novel_T001535	ofr.gene46460	1585	1662	2555	218	612	1227	235	995	738
BGI_novel_T001536	ofr.gene46460	1555	1684	1165	499	381	508	282	243	287
BGI_novel_T001537	ofr.gene46461	508	701	997	6845	5193	8526	6333	5138	5176
BGI_novel_T001538	ofr.gene46461	289	321	898	1524	1077	1402	666	778	491
BGI_novel_T001539	ofr.gene46470	917	691	727	1871	1311	1412	1323	2081	1970
BGI_novel_T001540	ofr.gene46467	246	304	179	15	57	42	29	28	28
BGI_novel_T001541	ofr.gene46462	7263	6331	6443	7537	6427	6475	4988	6745	6695
BGI_novel_T001542	ofr.gene46469	1	1	1	1	1	1	1	1	1
BGI_novel_T001543	ofr.gene46469	870	1070	927	447	1177	593	1330	529	802
BGI_novel_T001544	ofr.gene46490	2668	3308	3366	1043	874	1041	1002	1072	894
BGI_novel_T001545	BGI_novel_G000154	1338	1527	1411	1222	809	661	1166	839	840
BGI_novel_T001546	ofr.gene46481	1	16	43	300	140	328	63	92	87
BGI_novel_T001547	BGI_novel_G000155	1	1	1	15	108	14	387	79	91
BGI_novel_T001548	ofr.gene46489	1	363	505	485	239	225	477	343	389
BGI_novel_T001549	ofr.gene46478	3036	3208	2758	1371	2572	1348	2522	2524	2680
BGI_novel_T001550	ofr.gene46478	1	1	1	1	1	1	1	1	1
BGI_novel_T001551	ofr.gene46478	2445	2605	2352	1953	2578	2101	2657	2402	2166
BGI_novel_T001552	ofr.gene46495	6334	5240	5674	8026	6249	8508	6989	6314	6717
BGI_novel_T001553	ofr.gene46477	5689	4693	5202	9457	7285	10631	8986	7351	9058
BGI_novel_T001554	ofr.gene46511	321	368	393	149	24	103	119	51	57
BGI_novel_T001555	ofr.gene46475	7023	6863	5869	6929	3714	4104	2998	4913	3758
BGI_novel_T001556	ofr.gene46508	804	579	1178	48	47	36	24	1	13
BGI_novel_T001557	BGI_novel_G000156	80	209	77	27	81	142	55	53	101
BGI_novel_T001558	ofr.gene46497	1850	2190	2483	2520	2499	3888	1495	2259	2178
BGI_novel_T001559	ofr.gene46500	1279	728	722	248	148	107	158	144	130
BGI_novel_T001560	ofr.gene46503	712	448	323	491	277	299	440	402	272
BGI_novel_T001561	ofr.gene46502	21464	19506	17002	20150	22677	23099	24845	26060	22849
BGI_novel_T001562	ofr.gene46504	222	76	327	2267	2205	2465	2646	2166	3524
BGI_novel_T001563	ofr.gene46530	1163	1496	1332	1206	849	742	958	862	803
BGI_novel_T001564	ofr.gene46532	300	1234	1527	692	648	1641	472	950	583
BGI_novel_T001565	ofr.gene46526	224	606	504	343	154	767	128	318	123
BGI_novel_T001566	ofr.gene46520	439	378	385	40	1	13	1	26	1
BGI_novel_T001567	ofr.gene46538	1277	521	1377	540	1634	948	1606	1510	1684
BGI_novel_T001568	ofr.gene46547	1275	1132	1051	887	668	761	725	877	708
BGI_novel_T001569	ofr.gene46541	969	899	1004	541	525	547	666	624	550
BGI_novel_T001570	ofr.gene46735	1496	1137	826	623	790	1018	1804	1444	993
BGI_novel_T001571	ofr.gene46735	2049	1987	2322	414	1882	1383	1687	1766	1838
BGI_novel_T001572	ofr.gene46730	3001	1383	1497	583	1672	1593	1670	1012	1108
BGI_novel_T001573	ofr.gene46730	3580	3646	3079	1434	2678	2119	3121	3783	3085
BGI_novel_T001574	ofr.gene46721	1340	1021	1109	709	652	572	524	446	672
BGI_novel_T001575	ofr.gene46589	11979	11241	10265	8118	10885	8824	10114	10403	9875
BGI_novel_T001576	BGI_novel_G000157	263	217	99	38	76	171	423	105	61
BGI_novel_T001577	BGI_novel_G000158	1	58	77	61	110	101	129	58	66
BGI_novel_T001578	ofr.gene46752	163	658	904	563	686	566	654	548	608
BGI_novel_T001579	ofr.gene46749	969	723	737	91	198	107	249	80	72
BGI_novel_T001580	ofr.gene46749	1	1	1	1	1	1	1	16	1
BGI_novel_T001581	ofr.gene46758	1693	1377	1281	1094	1210	931	706	1170	700
BGI_novel_T001582	ofr.gene46758	384	454	302	1103	734	626	412	436	390
BGI_novel_T001583	BGI_novel_G000159	18	50	17	68	85	1	35	66	128
BGI_novel_T001584	ofr.gene46768	60	348	146	1	1	1	1	1	1
BGI_novel_T001585	ofr.gene46768	832	712	875	2458	1890	1484	2229	3060	1358
BGI_novel_T001586	BGI_novel_G000160	6464	7506	8476	9980	19037	11177	26850	10534	11421
BGI_novel_T001587	ofr.gene46567	1219	1086	856	1759	888	1339	1013	1096	980
BGI_novel_T001588	ofr.gene46795	1547	2779	2035	503	699	939	984	814	830
BGI_novel_T001589	ofr.gene46799	2885	3281	2509	2382	2215	2146	2351	2801	2356
BGI_novel_T001590	ofr.gene46810	895	812	913	491	763	774	904	846	744
BGI_novel_T001591	ofr.gene46789	1	160	152	364	718	346	797	171	232
BGI_novel_T001592	ofr.gene46789	517	481	422	1249	2192	1716	1960	1069	1499
BGI_novel_T001593	ofr.gene46789	1525	1332	1340	992	944	1302	1633	851	1468
BGI_novel_T001594	ofr.gene46789	1011	964	482	468	970	995	882	1761	1142
BGI_novel_T001595	ofr.gene46789	380	62	122	350	643	385	825	513	603
BGI_novel_T001596	ofr.gene46573	149	32	1	102	65	185	126	83	131
BGI_novel_T001597	ofr.gene46807	454	492	467	343	419	493	325	357	393
BGI_novel_T001598	ofr.gene46792	637	824	653	342	460	481	534	292	575
BGI_novel_T001599	ofr.gene46792	1	1	1	1	1	1	1	1	1
BGI_novel_T001600	ofr.gene46600	10391	11865	13737	52183	40296	39964	30312	40128	32875
BGI_novel_T001601	ofr.gene46600	158	181	89	104	55	71	94	90	45
BGI_novel_T001602	ofr.gene46600	1614	1233	1459	196	446	446	247	477	519
BGI_novel_T001603	ofr.gene46575	15	40	1	1	58	29	1	1	15
BGI_novel_T001604	ofr.gene46595	2497	2044	2217	1911	2800	2074	2457	2680	2261
BGI_novel_T001605	BGI_novel_G000161	1254	1058	924	568	575	455	627	892	438
BGI_novel_T001606	ofr.gene46624	855	928	703	327	336	316	358	435	383
BGI_novel_T001607	ofr.gene46638	539	268	489	447	1	225	104	152	151
BGI_novel_T001608	ofr.gene46627	1507	1314	1556	302	91	267	150	59	201
BGI_novel_T001609	ofr.gene46627	140	196	162	1	1	1	1	1	1
BGI_novel_T001610	ofr.gene46626	1	1	61	211	1	68	61	195	15
BGI_novel_T001611	ofr.gene46641	3697	3947	3793	3982	2559	3309	3463	3584	3412
BGI_novel_T001612	ofr.gene46626	4487	4801	5234	4662	3655	4357	3268	5109	4300
BGI_novel_T001613	ofr.gene46639	1559	1940	1629	1777	3427	2196	3391	3887	3273
BGI_novel_T001614	ofr.gene46639	1093	1276	1425	1261	572	1002	1477	1258	1084
BGI_novel_T001615	ofr.gene46654	6922	6094	5999	4347	10364	9012	12918	9575	10269
BGI_novel_T001616	BGI_novel_G000162	540	724	864	517	454	430	616	302	446
BGI_novel_T001617	BGI_novel_G000163	53058	45954	51810	84237	58813	73693	54334	77816	64469
BGI_novel_T001618	BGI_novel_G000164	508	464	376	1082	811	829	701	877	724
BGI_novel_T001619	ofr.gene46965	69	205	682	1261	829	928	352	197	179
BGI_novel_T001620	ofr.gene46965	397	1231	545	140	833	529	606	853	1155
BGI_novel_T001621	ofr.gene46683	637	1292	738	317	868	396	1662	1382	1491
BGI_novel_T001622	ofr.gene46683	119	187	335	158	132	177	375	565	119
BGI_novel_T001623	ofr.gene46683	5468	6246	5940	1538	2289	5932	3496	4772	2108
BGI_novel_T001624	BGI_novel_G000165	353	412	128	124	329	213	183	81	226
BGI_novel_T001625	ofr.gene46679	308	246	313	38	1	1	55	45	1
BGI_novel_T001626	BGI_novel_G000166	379	54	138	1	1	1	1	1	240
BGI_novel_T001627	ofr.gene46718	5204	3371	6130	12936	27161	25245	28311	29917	30509
BGI_novel_T001628	ofr.gene46742	186	155	143	2673	1209	1855	398	1697	793
BGI_novel_T001629	ofr.gene46697	70	30	98	224	516	440	506	397	280
BGI_novel_T001630	ofr.gene46697	67	22	21	48	68	23	90	86	89
BGI_novel_T001631	ofr.gene46696	828	694	465	182	435	470	683	429	704
BGI_novel_T001632	ofr.gene46696	1	100	1	1	1	1	1	1	1
BGI_novel_T001633	ofr.gene46708	1731	2040	2048	1980	2462	2327	1898	2842	2336
BGI_novel_T001634	ofr.gene46708	1626	1183	1398	1780	1559	1208	1634	1828	2054
BGI_novel_T001635	ofr.gene46689	2471	2464	2396	2199	2661	1901	3263	2775	2154
BGI_novel_T001636	ofr.gene46705	2942	3198	2524	2196	2009	2040	2157	1811	1798
BGI_novel_T001637	ofr.gene46703	4198	5395	6073	987	1165	1783	1796	1337	1559
BGI_novel_T001638	ofr.gene46709	284	346	305	138	85	34	49	78	45
BGI_novel_T001639	ofr.gene46709	1	1	1	1	1	1	1	1	1
BGI_novel_T001640	ofr.gene46709	1	1	1	1	1	1	1	1	1
BGI_novel_T001641	BGI_novel_G000167	557	397	496	172	204	235	285	306	254
BGI_novel_T001642	ofr.gene46956	17403	14778	17999	23448	19329	24363	19506	26556	25416
BGI_novel_T001643	ofr.gene46968	1	1	1	1	1	1	1	1	1
BGI_novel_T001644	ofr.gene46968	1	1	1	1	1	1	1	1	1
BGI_novel_T001645	ofr.gene46976	722	5021	3363	14	1330	351	1	401	1
BGI_novel_T001646	ofr.gene46976	1	1	1	1	1	1	1	1	1
BGI_novel_T001647	ofr.gene46976	2955	1	1266	1164	1607	1841	2303	3148	3217
BGI_novel_T001648	ofr.gene46976	2955	1	1266	1164	1607	1841	2303	3148	3217
BGI_novel_T001649	ofr.gene46976	1	1	1	1	1	1	1	1	1
BGI_novel_T001650	ofr.gene46976	1	15	1	1	1	1	1	1	1
BGI_novel_T001651	BGI_novel_G000168	1112	964	1014	1425	837	771	733	1174	711
BGI_novel_T001652	BGI_novel_G000169	1112	964	1014	1425	837	771	733	1174	711
BGI_novel_T001653	BGI_novel_G000170	1112	964	1014	1425	837	771	733	1174	711
BGI_novel_T001654	ofr.gene46686	1466	1193	1389	1358	1371	1248	1358	1259	956
BGI_novel_T001655	ofr.gene46988	1	1	1	1	193	1	1	122	154
BGI_novel_T001656	ofr.gene46988	1	1	1	1	1	1	1	1	1
BGI_novel_T001657	ofr.gene46988	878	1195	838	668	200	551	344	587	326
BGI_novel_T001658	ofr.gene46987	1027	1174	1190	369	620	605	916	613	935
BGI_novel_T001659	ofr.gene47002	91	434	486	646	420	530	254	550	205
BGI_novel_T001660	ofr.gene47002	1	1	1	1	1	1	1	1	1
BGI_novel_T001661	ofr.gene47015	422	267	750	814	1394	1391	1985	1136	1535
BGI_novel_T001662	ofr.gene46826	1	1	1	46	81	43	1	38	48
BGI_novel_T001663	ofr.gene46826	3861	6128	4996	14933	9565	16970	6335	14498	6494
BGI_novel_T001664	ofr.gene46826	1	1	1	1	1	1	1	1	1
BGI_novel_T001665	ofr.gene46826	2	1	1	1	1	1	1150	1	9
BGI_novel_T001666	BGI_novel_G000171	2568	1262	1685	11906	5828	10343	3315	10484	3740
BGI_novel_T001667	ofr.gene46826	54	82	1	77	1	1	1	1	1
BGI_novel_T001668	ofr.gene46826	1304	1407	1221	6102	3549	6592	1713	5509	2015
BGI_novel_T001669	ofr.gene46826	811	1991	1500	4448	2429	4003	1922	3356	1501
BGI_novel_T001670	ofr.gene46826	1	1	1	1	1	1	1	1	1
BGI_novel_T001671	BGI_novel_G000172	1168	3223	2066	1559	1416	819	1380	1521	127
BGI_novel_T001672	ofr.gene46826	1	1	1	1	1	1	1	1	1
BGI_novel_T001673	BGI_novel_G000173	1	1	55	1	1	1	1	1	1
BGI_novel_T001674	ofr.gene46826	1	1	1	1	1	1	1	1	1
BGI_novel_T001675	ofr.gene47018	1	1	46	1	134	1	81	1	81
BGI_novel_T001676	ofr.gene47018	177	198	344	218	107	239	203	189	1
BGI_novel_T001677	ofr.gene47018	1	1	1	1	1	1	1	1	1
BGI_novel_T001678	ofr.gene47018	1	1	1	1	1	1	1	1	1
BGI_novel_T001679	ofr.gene46831	5785	7266	7074	1337	1552	1710	1658	1413	1560
BGI_novel_T001680	ofr.gene46834	1	31	41	1463	1786	1260	1923	1423	1888
BGI_novel_T001681	ofr.gene46834	1	37	1	328	331	251	667	164	675
BGI_novel_T001682	ofr.gene46834	1	31	41	1463	1786	1260	1923	1423	1888
BGI_novel_T001683	ofr.gene46834	1	31	41	1463	1786	1260	1923	1423	1888
BGI_novel_T001684	ofr.gene46822	1370	1437	1046	2755	2753	2422	2970	3119	2807
BGI_novel_T001685	ofr.gene47008	1	1	1	1	1	1	1	1	1
BGI_novel_T001686	ofr.gene46819	291	155	78	91	1	1	225	60	142
BGI_novel_T001687	ofr.gene46819	816	906	504	434	1106	603	927	758	731
BGI_novel_T001688	ofr.gene46819	424	198	404	189	319	521	304	417	151
BGI_novel_T001689	ofr.gene46825	6148	6009	6725	4241	6854	5163	7475	6252	6001
BGI_novel_T001690	ofr.gene46825	1	1065	63	1	1	1	1	1	1
BGI_novel_T001691	ofr.gene46999	388	257	336	728	783	620	739	842	747
BGI_novel_T001692	ofr.gene46842	338	416	547	37	149	67	108	67	40
BGI_novel_T001693	ofr.gene47037	186	148	120	15	1	27	41	27	14
BGI_novel_T001694	ofr.gene47031	3386	4720	3760	1041	1822	1482	1991	663	1312
BGI_novel_T001695	ofr.gene47031	3386	4720	3760	1041	1822	1482	1991	663	1312
BGI_novel_T001696	ofr.gene47031	1	1	391	68	1	1	1	916	640
BGI_novel_T001697	ofr.gene47031	1	1	391	68	1	1	1	916	640
BGI_novel_T001698	ofr.gene47027	859	931	553	131	62	121	65	144	92
BGI_novel_T001699	ofr.gene46852	2452	2383	2244	365	921	710	938	1151	802
BGI_novel_T001700	ofr.gene46845	168	287	221	1043	760	500	1002	1222	1055
BGI_novel_T001701	ofr.gene47057	1	442	1299	796	1	593	1	604	576
BGI_novel_T001702	ofr.gene47057	622	536	1	1	411	1	387	1	1
BGI_novel_T001703	ofr.gene47057	622	536	1	1	411	1	387	1	1
BGI_novel_T001704	ofr.gene47028	1	1	47	1	1	1	1	1	1
BGI_novel_T001705	ofr.gene47028	6552	6575	5631	4872	5900	6023	6309	6147	6608
BGI_novel_T001706	ofr.gene46880	1	1	1	1	1	1	1	1	1
BGI_novel_T001707	ofr.gene46880	1307	1281	1186	852	993	1085	1059	1248	1358
BGI_novel_T001708	BGI_novel_G000174	73	176	102	722	631	1429	658	927	897
BGI_novel_T001709	ofr.gene46881	559	232	1	1	92	199	516	1	312
BGI_novel_T001710	ofr.gene46881	153	461	773	250	467	155	151	445	1
BGI_novel_T001711	ofr.gene47059	4493	5318	4297	3308	2875	2675	2356	3194	3028
BGI_novel_T001712	ofr.gene47045	1	1	1	1	1	1	1	1	1
BGI_novel_T001713	ofr.gene47045	442	437	361	427	293	420	420	566	485
BGI_novel_T001714	ofr.gene47045	442	437	361	427	293	420	420	566	485
BGI_novel_T001715	ofr.gene47045	442	437	361	427	293	420	420	566	485
BGI_novel_T001716	ofr.gene47045	442	437	361	427	293	420	420	566	485
BGI_novel_T001717	ofr.gene47045	442	437	361	427	293	420	420	566	485
BGI_novel_T001718	ofr.gene47045	1	1	132	14	1	1	361	1	1
BGI_novel_T001719	ofr.gene47045	1	1	1	1	1	1	1	1	1
BGI_novel_T001720	ofr.gene47045	1	1	1	1	1	1	1	1	1
BGI_novel_T001721	ofr.gene47049	1	1	1	1	1	1	1	1	1
BGI_novel_T001722	ofr.gene47049	5813	4866	5214	9059	8461	9352	10884	12769	10120
BGI_novel_T001723	ofr.gene47052	2139	1750	1731	597	855	598	549	422	510
BGI_novel_T001724	ofr.gene46859	123	1	1	1	30	1	73	1	1
BGI_novel_T001725	ofr.gene46859	199	294	315	1	31	1	1	82	147
BGI_novel_T001726	ofr.gene47066	25	1	37	852	343	357	3924	72	3682
BGI_novel_T001727	ofr.gene46911	2964	3112	2791	605	1130	999	1213	1412	1108
BGI_novel_T001728	ofr.gene46916	1	8	1	38	44	1	118	16	1
BGI_novel_T001729	ofr.gene46916	108	1	1	1	1	1	1	1	16
BGI_novel_T001730	ofr.gene46916	1	1	1	1	1	1	1	1	1
BGI_novel_T001731	ofr.gene46916	1	1	1	1	1	1	1	1	1
BGI_novel_T001732	ofr.gene46916	1	1	1	1	1	1	1	1	1
BGI_novel_T001733	ofr.gene47067	1162	842	935	381	436	698	158	468	450
BGI_novel_T001734	ofr.gene47067	249	277	245	281	170	165	76	172	144
BGI_novel_T001735	ofr.gene47067	249	277	245	281	170	165	76	172	144
BGI_novel_T001736	ofr.gene47067	247	499	158	363	318	103	409	212	178
BGI_novel_T001737	ofr.gene47067	1	1	1	1	14	1	1	1	1
BGI_novel_T001738	ofr.gene46894	738	992	1206	1883	660	2142	631	944	991
BGI_novel_T001739	ofr.gene46894	4072	3470	4241	4645	4785	4024	1990	3082	3976
BGI_novel_T001740	ofr.gene46894	1	740	273	713	710	374	1527	677	504
BGI_novel_T001741	ofr.gene46895	2118	2781	2554	3481	4008	4956	2992	2744	3850
BGI_novel_T001742	ofr.gene46913	6203	8223	7275	640	574	352	445	71	795
BGI_novel_T001743	ofr.gene46913	1955	3448	3725	576	871	889	446	662	436
BGI_novel_T001744	ofr.gene47071	21363	17587	17769	15877	21011	22638	23502	26919	25540
BGI_novel_T001745	ofr.gene46896	2277	1348	1077	1322	1656	1303	1124	1239	1351
BGI_novel_T001746	ofr.gene46896	320	232	380	376	269	307	622	268	203
BGI_novel_T001747	ofr.gene46915	297	347	222	338	365	392	276	191	330
BGI_novel_T001748	BGI_novel_G000175	231	166	99	285	617	515	417	505	636
BGI_novel_T001749	BGI_novel_G000176	100	117	181	168	435	300	302	409	463
BGI_novel_T001750	ofr.gene47095	1013	862	771	423	812	545	579	406	617
BGI_novel_T001751	ofr.gene46930	1	1	1	1	1	1	1	1	1
BGI_novel_T001752	ofr.gene46930	1	42	26	1	1	1	1	1	1
BGI_novel_T001753	ofr.gene46930	1	1	1	1	1	1	1	1	1
BGI_novel_T001754	ofr.gene47111	28	35	28	1	1	1	14	1	40
BGI_novel_T001755	ofr.gene46927	1369	1514	1500	902	1077	974	984	932	1072
BGI_novel_T001756	ofr.gene46938	235	589	558	74	25	12	25	25	42
BGI_novel_T001757	ofr.gene46924	1	1	1	227	155	1	1	77	218
BGI_novel_T001758	ofr.gene46941	3162	4391	3301	375	856	974	1085	650	823
BGI_novel_T001759	ofr.gene46943	1	1	1	1	1	1	1	1	1
BGI_novel_T001760	ofr.gene46943	1	1	1	1	1	1	1	1	1
BGI_novel_T001761	ofr.gene46936	3048	3644	3714	6650	3425	4155	3230	2325	2517
BGI_novel_T001762	ofr.gene46923	886	875	615	3971	3741	4387	3031	2243	3253
BGI_novel_T001763	ofr.gene46945	3100	2236	2811	1213	1524	1404	1749	1258	1638
BGI_novel_T001764	ofr.gene46920	2470	2423	2761	966	1223	1467	1738	1016	1219
BGI_novel_T001765	ofr.gene47123	2009	1986	2039	427	832	442	678	950	742
BGI_novel_T001766	ofr.gene47157	1127	1083	798	288	399	579	836	729	928
BGI_novel_T001767	ofr.gene47157	3395	3138	2968	1342	2063	2066	3019	2413	2139
BGI_novel_T001768	ofr.gene47157	1	1	1	1	1	1	1	1	1
BGI_novel_T001769	ofr.gene47148	1766	1887	2133	1645	500	522	614	673	561
BGI_novel_T001770	ofr.gene47187	2065	1875	1714	2109	1632	1736	1165	2209	1662
BGI_novel_T001771	ofr.gene47188	14308	14382	12681	16540	22268	21107	24271	22326	25128
BGI_novel_T001772	ofr.gene47189	73	263	358	77	1	41	1	1	94
BGI_novel_T001773	ofr.gene47189	205	474	294	162	125	63	212	416	167
BGI_novel_T001774	ofr.gene47189	141	143	138	53	52	35	49	30	89
BGI_novel_T001775	ofr.gene47189	404	235	213	334	378	211	393	182	246
BGI_novel_T001776	ofr.gene47167	7921	5189	6362	8538	6981	6980	7183	8323	7324
BGI_novel_T001777	ofr.gene47185	6478	5464	5325	23014	17908	22426	16990	21336	15669
BGI_novel_T001778	ofr.gene47170	170	148	321	348	331	123	353	188	278
BGI_novel_T001779	ofr.gene47186	1	1	127	688	212	592	803	1022	873
BGI_novel_T001780	ofr.gene47181	2945	3335	3850	6639	4495	5942	4038	5474	6473
BGI_novel_T001781	ofr.gene47171	976	1577	1418	2681	2888	3079	1461	2968	3546
BGI_novel_T001782	ofr.gene47171	405	747	1034	2314	1528	2319	1648	756	2498
BGI_novel_T001783	ofr.gene47180	1956	1865	1631	2330	2129	1987	2216	2125	2521
BGI_novel_T001784	ofr.gene47164	2026	2008	1856	2749	1654	2130	1921	2306	2030
BGI_novel_T001785	ofr.gene47168	446	206	213	25	50	41	99	88	72
BGI_novel_T001786	ofr.gene47199	1	1	1	1	1	1	1	1	1
BGI_novel_T001787	ofr.gene47199	1487	1344	1012	215	239	163	293	253	161
BGI_novel_T001788	ofr.gene47235	821	996	816	641	993	931	805	811	787
BGI_novel_T001789	ofr.gene47229	200	947	1001	4190	2675	4753	2572	3438	2643
BGI_novel_T001790	ofr.gene47220	1804	1855	2881	2671	2594	3431	3768	4119	2604
BGI_novel_T001791	ofr.gene47220	3255	2415	1642	1611	2526	1399	1081	2386	3155
BGI_novel_T001792	ofr.gene47195	1508	1764	1925	1092	993	932	669	981	1001
BGI_novel_T001793	ofr.gene47195	142	128	93	169	1	1	1	43	163
BGI_novel_T001794	ofr.gene47233	13	1	37	499	556	377	706	411	361
BGI_novel_T001795	ofr.gene47226	2026	1889	1811	769	724	467	280	228	205
BGI_novel_T001796	BGI_novel_G000177	9527	35621	22581	41	1	71	1	44	84
BGI_novel_T001797	BGI_novel_G000178	9842	40339	24910	83	48	37	26	1	1
BGI_novel_T001798	BGI_novel_G000179	391	1581	908	19	1	1	1	20	18
BGI_novel_T001799	BGI_novel_G000180	7072	27288	16444	1	18	17	1	1	47
BGI_novel_T001800	BGI_novel_G000181	1	1	1	1	1	1	1	1	1
BGI_novel_T001801	BGI_novel_G000182	415	458	392	156	192	138	178	150	234
BGI_novel_T001802	ofr.gene47222	1509	1518	1242	458	594	603	486	544	688
BGI_novel_T001803	BGI_novel_G000183	10088	9602	9027	5821	2864	3285	4253	5817	4191
BGI_novel_T001804	ofr.gene47225	13066	12084	12832	11459	10520	12994	10252	12313	12340
BGI_novel_T001805	BGI_novel_G000184	438	305	287	257	223	151	317	252	174
BGI_novel_T001806	ofr.gene47196	1403	1423	713	518	191	630	448	318	248
BGI_novel_T001807	BGI_novel_G000185	1415	1601	1679	933	1306	1103	1435	1512	1230
BGI_novel_T001808	ofr.gene47207	402	603	585	98	43	42	97	32	31
BGI_novel_T001809	ofr.gene23864	1	1	1	1	1	1	1	1	1
BGI_novel_T001810	ofr.gene47212	1520	934	806	1024	971	1122	1096	984	1186
BGI_novel_T001811	BGI_novel_G000186	899	732	654	500	600	661	461	542	452
BGI_novel_T001812	ofr.gene27606	1159	1385	1434	249	286	206	393	235	330
BGI_novel_T001813	ofr.gene23855	1721	1861	1903	323	14	600	849	412	75
BGI_novel_T001814	ofr.gene23855	4040	3089	3508	637	913	1471	1	2724	1320
BGI_novel_T001815	ofr.gene23855	792	1	1	1	1	1	760	1	1
BGI_novel_T001816	ofr.gene23855	2800	1557	2206	1	443	1	1	466	499
BGI_novel_T001817	ofr.gene23833	310	295	1	186	405	221	201	1	1
BGI_novel_T001818	ofr.gene23833	878	803	755	305	487	477	636	441	638
BGI_novel_T001819	ofr.gene23833	878	803	755	305	487	477	636	441	638
BGI_novel_T001820	ofr.gene23833	878	803	755	305	487	477	636	441	638
BGI_novel_T001821	ofr.gene23833	878	803	755	305	487	477	636	441	638
BGI_novel_T001822	ofr.gene23833	878	803	755	305	487	477	636	441	638
BGI_novel_T001823	ofr.gene23828	2697	2039	1984	1398	1263	1239	912	1464	1355
BGI_novel_T001824	BGI_novel_G000187	30	30	29	278	277	272	767	213	876
BGI_novel_T001825	ofr.gene23797	4284	4717	4618	3656	4246	4184	4163	4012	3832
BGI_novel_T001826	ofr.gene23818	425	388	358	183	126	110	112	123	81
BGI_novel_T001827	ofr.gene23804	2218	2526	2570	2215	2231	2190	2392	2411	2177
BGI_novel_T001828	ofr.gene23804	2218	2526	2570	2215	2231	2190	2392	2411	2177
BGI_novel_T001829	ofr.gene23810	243	111	108	110	83	1	190	249	1
BGI_novel_T001830	ofr.gene23810	1	1	1	1	1	1	1	1	1
BGI_novel_T001831	ofr.gene23810	2184	1799	949	1	614	847	486	587	605
BGI_novel_T001832	ofr.gene23810	417	471	714	88	168	96	162	187	237
BGI_novel_T001833	ofr.gene23810	1	1	336	870	266	1	209	1	60
BGI_novel_T001834	ofr.gene23795	1179	1794	2261	1802	1938	1551	2181	2288	1890
BGI_novel_T001835	ofr.gene23795	1441	1805	1294	322	384	580	183	267	209
BGI_novel_T001836	ofr.gene23799	1	76	21	1	1	1	1	55	1
BGI_novel_T001837	ofr.gene23799	1	76	21	1	1	1	1	55	1
BGI_novel_T001838	ofr.gene23799	1	7	1	1	108	1	1	1	1
BGI_novel_T001839	ofr.gene23799	135	54	1	150	175	164	313	297	1
BGI_novel_T001840	ofr.gene23799	6800	6078	5305	2237	2203	2584	1841	2355	2763
BGI_novel_T001841	ofr.gene23799	18158	20555	20244	21560	18454	20154	11753	12094	14803
BGI_novel_T001842	ofr.gene23799	6800	6078	5305	2237	2203	2584	1841	2355	2763
BGI_novel_T001843	ofr.gene23799	1921	3034	2011	2348	1819	2019	1400	1295	2032
BGI_novel_T001844	ofr.gene23799	1921	3034	2011	2348	1819	2019	1400	1295	2032
BGI_novel_T001845	ofr.gene23786	745	652	735	464	311	396	518	848	390
BGI_novel_T001846	ofr.gene23786	745	652	735	464	311	396	518	848	390
BGI_novel_T001847	ofr.gene23786	745	652	735	464	311	396	518	848	390
BGI_novel_T001848	ofr.gene23786	1	1	1	1	1	1	1	1	1
BGI_novel_T001849	BGI_novel_G000188	618	1057	1014	2024	759	1312	431	2226	875
BGI_novel_T001850	BGI_novel_G000189	829	1141	981	4200	2031	2742	1070	3897	2842
BGI_novel_T001851	BGI_novel_G000190	1851	2673	2584	7112	5005	7029	2923	9512	5501
BGI_novel_T001852	BGI_novel_G000191	1749	2126	2604	3932	1938	4304	1272	5401	2887
BGI_novel_T001853	ofr.gene23767	3228	3647	2830	2698	1461	1737	1532	2637	1611
BGI_novel_T001854	BGI_novel_G000192	105	172	197	28	28	1	40	53	14
BGI_novel_T001855	ofr.gene23773	7623	8285	7943	2428	2814	2982	3128	3656	3080
BGI_novel_T001856	BGI_novel_G000193	205	349	526	92	234	254	130	203	39
BGI_novel_T001857	ofr.gene23784	208	618	1044	113	273	149	123	157	26
BGI_novel_T001858	ofr.gene23780	4502	3285	4456	1994	2210	1873	1633	2454	1987
BGI_novel_T001859	ofr.gene23780	1	1	1	1	1	1	1	1	1
BGI_novel_T001860	ofr.gene23780	549	600	1075	1	530	561	323	217	296
BGI_novel_T001861	ofr.gene23780	1	856	1	1	1	1	1	1	294
BGI_novel_T001862	ofr.gene23791	552	622	569	345	175	202	163	124	124
BGI_novel_T001863	ofr.gene23791	290	133	145	108	224	333	294	277	224
BGI_novel_T001864	BGI_novel_G000194	1900	1272	1713	74	50	49	37	179	83
BGI_novel_T001865	ofr.gene23764	910	934	1305	333	632	224	209	635	1039
BGI_novel_T001866	ofr.gene23764	891	637	928	102	99	96	250	196	169
BGI_novel_T001867	ofr.gene23760	1245	1322	1154	787	479	550	208	557	422
BGI_novel_T001868	ofr.gene23760	506	564	482	430	1262	576	2053	657	773
BGI_novel_T001869	ofr.gene23774	1076	1141	1148	928	1649	712	2289	1020	917
BGI_novel_T001870	ofr.gene23757	3467	3012	2883	892	1730	1247	1910	1358	1414
BGI_novel_T001871	ofr.gene23768	2021	2173	1772	327	260	200	324	217	345
BGI_novel_T001872	ofr.gene23755	2412	1271	1804	243	434	295	861	481	544
BGI_novel_T001873	ofr.gene23756	2407	1949	2508	3393	2673	2245	2973	2430	2204
BGI_novel_T001874	ofr.gene23759	241	280	98	184	92	51	62	118	60
BGI_novel_T001875	ofr.gene23762	3594	3458	3615	1206	1122	877	734	838	983
BGI_novel_T001876	ofr.gene23761	1	6	1	1	1	1	1	1	1
BGI_novel_T001877	ofr.gene23761	11997	10883	7989	1590	1236	1109	1573	1458	1677
BGI_novel_T001878	ofr.gene23727	14	1	1	1	1	1	1	1	1
BGI_novel_T001879	ofr.gene23727	1	190	88	882	1376	872	1088	332	986
BGI_novel_T001880	ofr.gene23737	3600	3935	3570	1746	2556	1647	2270	2452	1223
BGI_novel_T001881	ofr.gene23737	1	1	1	1	1	772	1	102	1276
BGI_novel_T001882	ofr.gene23730	688	816	593	194	216	181	300	228	300
BGI_novel_T001883	ofr.gene23730	939	1132	1264	255	209	311	277	391	304
BGI_novel_T001884	ofr.gene23734	5988	13382	10160	160	1	1	576	183	352
BGI_novel_T001885	ofr.gene23734	657	376	704	1	402	190	1	19	68
BGI_novel_T001886	ofr.gene23734	1	1	1	1	1	1	1	1	1
BGI_novel_T001887	ofr.gene23729	477	364	273	210	175	33	199	192	206
BGI_novel_T001888	ofr.gene23729	477	364	273	210	175	33	199	192	206
BGI_novel_T001889	ofr.gene23729	477	364	273	210	175	33	199	192	206
BGI_novel_T001890	ofr.gene23745	4879	5219	5100	2309	2218	2119	2355	2541	2700
BGI_novel_T001891	ofr.gene23745	1	1	1	1	1	1	1	1	1
BGI_novel_T001892	ofr.gene23732	1269	1580	1493	1	953	738	916	975	964
BGI_novel_T001893	ofr.gene23732	1	1	1	456	1	1	1	1	1
BGI_novel_T001894	ofr.gene23732	1	1	1	456	1	1	1	1	1
BGI_novel_T001895	ofr.gene23747	3649	4511	4100	1148	948	939	941	836	1128
BGI_novel_T001896	ofr.gene23731	3925	3370	2933	2180	2704	2158	2668	2033	2346
BGI_novel_T001897	ofr.gene23709	3707	8210	8534	39	77	74	1	25	73
BGI_novel_T001898	ofr.gene23713	2602	5483	5641	53	53	61	1	13	50
BGI_novel_T001899	ofr.gene23707	349	439	431	501	524	523	547	699	530
BGI_novel_T001900	ofr.gene23707	349	439	431	501	524	523	547	699	530
BGI_novel_T001901	ofr.gene23704	993	975	846	926	1530	1228	1380	1552	992
BGI_novel_T001902	ofr.gene23696	164	241	219	396	545	902	531	799	1449
BGI_novel_T001903	ofr.gene23703	3095	2873	2552	2204	1935	1260	2636	2742	2368
BGI_novel_T001904	ofr.gene23703	1	1	1	520	1	1	1	1	1
BGI_novel_T001905	ofr.gene23703	35	206	202	105	369	530	170	367	945
BGI_novel_T001906	ofr.gene23714	3089	2831	2768	8375	7345	7478	7338	6499	5584
BGI_novel_T001907	ofr.gene23714	1	89	40	1	1	1	1	1	1
BGI_novel_T001908	ofr.gene23714	1	89	40	1	1	1	1	1	1
BGI_novel_T001909	ofr.gene23714	1	89	40	1	1	1	1	1	1
BGI_novel_T001910	ofr.gene23714	1	89	40	1	1	1	1	1	1
BGI_novel_T001911	BGI_novel_G000195	59	79	1	21	41	21	41	78	76
BGI_novel_T001912	ofr.gene23697	1689	1317	1386	1001	764	895	1112	1027	1038
BGI_novel_T001913	ofr.gene23720	164	294	463	66	164	1	152	85	130
BGI_novel_T001914	ofr.gene23716	516	158	291	50	54	53	1	159	52
BGI_novel_T001915	ofr.gene23718	201	128	190	1	1	1	1	1	1
BGI_novel_T001916	ofr.gene23718	636	336	506	1479	970	1004	790	1205	1188
BGI_novel_T001917	ofr.gene23676	1413	1207	929	74	240	82	167	118	278
BGI_novel_T001918	ofr.gene23682	1	1	696	1	1	1	1	1	1
BGI_novel_T001919	ofr.gene23682	1778	2390	1365	660	1148	659	1027	686	855
BGI_novel_T001920	ofr.gene23682	521	185	196	198	187	190	191	125	216
BGI_novel_T001921	ofr.gene23682	521	185	196	198	187	190	191	125	216
BGI_novel_T001922	ofr.gene23682	1	1	1	1	1	1	1	1	1
BGI_novel_T001923	ofr.gene23682	1	33	17	32	32	17	258	77	109
BGI_novel_T001924	ofr.gene23664	207	273	299	35	1	110	1	1	1
BGI_novel_T001925	ofr.gene23685	553	380	176	693	275	553	403	313	812
BGI_novel_T001926	ofr.gene23685	1599	1393	1406	1558	2179	1622	1733	2191	1616
BGI_novel_T001927	ofr.gene23685	1599	1393	1406	1558	2179	1622	1733	2191	1616
BGI_novel_T001928	ofr.gene23662	268	31	202	1499	683	393	125	995	612
BGI_novel_T001929	ofr.gene23662	1	1	1	1	1	1	1	378	1
BGI_novel_T001930	ofr.gene23662	121	148	166	1597	741	563	358	424	491
BGI_novel_T001931	ofr.gene23662	1	142	1	1	1	1	1	1	1
BGI_novel_T001932	ofr.gene23686	2188	2227	1981	1245	1704	1505	1973	1233	1801
BGI_novel_T001933	ofr.gene23661	522	584	558	1021	1234	892	1273	957	1170
BGI_novel_T001934	ofr.gene23663	2506	2058	2291	1230	1445	1240	1310	1191	1218
BGI_novel_T001935	ofr.gene23684	286	390	201	51	39	51	76	99	86
BGI_novel_T001936	BGI_novel_G000196	224	145	128	1	1	1	1	17	16
BGI_novel_T001937	ofr.gene23666	434	453	457	108	155	106	205	221	238
BGI_novel_T001938	ofr.gene23666	434	453	457	108	155	106	205	221	238
BGI_novel_T001939	ofr.gene23666	434	453	457	108	155	106	205	221	238
BGI_novel_T001940	ofr.gene23635	572	35	555	116	248	88	277	265	224
BGI_novel_T001941	ofr.gene23635	428	553	273	226	188	135	231	91	90
BGI_novel_T001942	ofr.gene23635	1	89	1	1	1	1	1	1	1
BGI_novel_T001943	ofr.gene23635	398	730	622	1	152	99	89	1	172
BGI_novel_T001944	ofr.gene23635	339	401	380	337	191	123	254	242	78
BGI_novel_T001945	ofr.gene23640	468	510	521	387	193	289	239	265	262
BGI_novel_T001946	BGI_novel_G000197	108	108	160	91	164	110	1	19	53
BGI_novel_T001947	BGI_novel_G000198	4887	4337	4355	2682	3063	2792	2961	4052	2604
BGI_novel_T001948	ofr.gene23641	2204	1051	1313	67	396	449	66	256	125
BGI_novel_T001949	ofr.gene23626	1373	2272	2743	699	823	1	3089	1427	1
BGI_novel_T001950	ofr.gene23626	1	1	1	1	1	1	1	1	1
BGI_novel_T001951	ofr.gene23626	3052	1412	562	2005	3675	3838	2523	3561	4767
BGI_novel_T001952	ofr.gene23649	3541	3022	2517	3128	2946	2613	2866	3319	2660
BGI_novel_T001953	ofr.gene23649	1145	909	892	322	123	200	330	159	232
BGI_novel_T001954	ofr.gene23628	1230	1992	569	229	303	306	281	306	249
BGI_novel_T001955	ofr.gene23628	1	1	1	1	1	1	1	130	161
BGI_novel_T001956	ofr.gene23628	468	366	755	582	621	488	608	539	517
BGI_novel_T001957	ofr.gene23628	468	366	755	582	621	488	608	539	517
BGI_novel_T001958	ofr.gene23646	504	384	400	188	101	188	205	128	162
BGI_novel_T001959	ofr.gene47210	143	199	278	208	206	257	444	170	400
BGI_novel_T001960	ofr.gene47210	1	1	1	1	1	1	1	1	1
BGI_novel_T001961	ofr.gene47232	2504	3447	2656	1343	1148	973	993	1019	1282
BGI_novel_T001962	ofr.gene47232	1870	3751	2140	1377	1030	940	648	936	802
BGI_novel_T001963	ofr.gene47232	291	218	486	114	42	91	117	1	1
BGI_novel_T001964	ofr.gene47227	195	211	135	47	107	46	76	119	117
BGI_novel_T001965	ofr.gene47231	8322	8860	7956	6719	6571	6940	5755	6524	6277
BGI_novel_T001966	ofr.gene23612	562	813	703	1585	1471	1620	1735	1607	1385
BGI_novel_T001967	ofr.gene23612	585	1316	1227	360	420	674	383	363	552
BGI_novel_T001968	ofr.gene23612	197	1	492	900	671	357	351	127	535
BGI_novel_T001969	ofr.gene23612	1413	1421	1958	651	730	558	992	670	672
BGI_novel_T001970	ofr.gene23612	562	813	703	1585	1471	1620	1735	1607	1385
BGI_novel_T001971	ofr.gene23612	562	813	703	1585	1471	1620	1735	1607	1385
BGI_novel_T001972	ofr.gene23612	1	1	1	1	1	122	1	1	1
BGI_novel_T001973	BGI_novel_G000199	364	357	281	38	1	25	13	25	13
BGI_novel_T001974	ofr.gene23617	6286	5175	5406	6794	4483	4285	4992	7902	4507
BGI_novel_T001975	ofr.gene23603	1	1	1	1	1	1	1	1	1
BGI_novel_T001976	ofr.gene23603	883	550	418	171	378	246	786	131	276
BGI_novel_T001977	ofr.gene23603	883	550	418	171	378	246	786	131	276
BGI_novel_T001978	ofr.gene23603	883	550	418	171	378	246	786	131	276
BGI_novel_T001979	ofr.gene23603	883	550	418	171	378	246	786	131	276
BGI_novel_T001980	ofr.gene23603	883	550	418	171	378	246	786	131	276
BGI_novel_T001981	ofr.gene47241	839	582	628	484	448	303	739	524	448
BGI_novel_T001982	ofr.gene47241	1	95	1	1	1	114	1	1	1
BGI_novel_T001983	BGI_novel_G000200	147	111	99	687	582	495	172	540	238
BGI_novel_T001984	ofr.gene47265	4514	4406	4366	9531	7388	9471	7830	11088	8851
BGI_novel_T001985	ofr.gene47239	26	26	6	16	11	16	6485	7093	6766
BGI_novel_T001986	ofr.gene47265	1	1	1	1	412	1	1	1	212
BGI_novel_T001987	ofr.gene47239	4310	4605	4266	7496	8058	7850	385	1505	1
BGI_novel_T001988	ofr.gene47240	276	579	367	2046	963	2296	797	1496	1102
BGI_novel_T001989	ofr.gene47260	789	1237	1197	1610	1077	1357	515	1438	747
BGI_novel_T001990	ofr.gene47240	327	474	533	1042	844	1089	194	729	369
BGI_novel_T001991	ofr.gene47238	162	303	268	701	519	292	272	549	483
BGI_novel_T001992	ofr.gene47238	1	1	1	1	1	1	1	1	1
BGI_novel_T001993	ofr.gene47238	162	303	268	701	519	292	272	549	483
BGI_novel_T001994	ofr.gene47252	218	282	269	545	320	216	195	310	201
BGI_novel_T001995	ofr.gene47242	782	907	1026	1227	1677	1596	1674	1324	1335
BGI_novel_T001996	ofr.gene47242	782	907	1026	1227	1677	1596	1674	1324	1335
BGI_novel_T001997	ofr.gene47262	1	1	1	28	1	1	1	1	1
BGI_novel_T001998	ofr.gene47262	1	1	943	533	357	189	573	521	525
[truncated: 83,498 more rows]
