# Supplementary material for: Alternative Splicing Analysis Revealed the Role of Alpha-Linolenic Acid and Carotenoids in Fruit Development of Osmanthus fragrans
Source: Int J Mol Sci. 2023 May 12;24(10):8666. doi: 10.3390/ijms24108666 (PMC10217929; doi:10.3390/ijms24108666)
Supplement: Supplementary file 1 [file ijms-24-08666-s001.zip › TableS3 List of the differentially expressed alternative splicing events.xlsx]

## Sheet: Sheet1
TableS3 List of the differentially expressed alternative splicing events
SAMPLE	S1-1	S1-2	S1-3	S2-1	S2-2	S2-3	S3-1	S3-2	S3-3
A5SS	933	925	903	830	910	849	859	866	861
A3SS	1526	1519	1526	1394	1447	1401	1426	1403	1432
MXE	231	256	248	230	339	297	325	290	308
RI	1999	1995	1991	1888	1884	1869	1893	1882	1873
SE	4489	4545	4437	4104	5832	5055	5894	5281	5336
