# Supplementary material for: Alternative Splicing Analysis Revealed the Role of Alpha-Linolenic Acid and Carotenoids in Fruit Development of Osmanthus fragrans
Source: Int J Mol Sci. 2023 May 12;24(10):8666. doi: 10.3390/ijms24108666 (PMC10217929; doi:10.3390/ijms24108666)
Supplement: Supplementary file 1 [file ijms-24-08666-s001.zip › TableS4 Transcription factors compared according to the transcript data of DAS.xlsx]

## Sheet: Sheet1
TableS4 Transcription factors compared according to the transcript data of DAS
transcription factor	number	gene
bHLH	119	ofr.gene29016	ofr.gene19644	ofr.gene29624	ofr.gene20460	ofr.gene50082	ofr.gene4310	ofr.gene47559	ofr.gene33757	ofr.gene56795	ofr.gene19644	ofr.gene4441	ofr.gene33832	ofr.gene39242	ofr.gene16856	ofr.gene47559	ofr.gene40743	ofr.gene3390	ofr.gene13113	ofr.gene4888	ofr.gene40691	ofr.gene29227	BGI_novel_G002189	ofr.gene40743	ofr.gene7214	ofr.gene31738	ofr.gene56795	ofr.gene29624	ofr.gene55460	ofr.gene23272	ofr.gene40686	ofr.gene33414	ofr.gene57497	BGI_novel_T001797	BGI_novel_T001799	BGI_novel_T022211	BGI_novel_T022212	ofr.gene14538-mRNA-1	ofr.gene45016-mRNA-1	BGI_novel_T009944	BGI_novel_T010480	ofr.gene58627-mRNA-1	ofr.gene26253-mRNA-1	BGI_novel_T016939	BGI_novel_T014464	ofr.gene34593-mRNA-1	BGI_novel_T022429	ofr.gene347-mRNA-1	ofr.gene7011-mRNA-1
AP2-EREBP	129	BGI_novel_G003080	ofr.gene10497	BGI_novel_G002004	ofr.gene53066	ofr.gene17580	ofr.gene31268	ofr.gene40594	ofr.gene53766	ofr.gene17580	ofr.gene20529	ofr.gene8684	BGI_novel_G003081	ofr.gene15962	BGI_novel_G001571	BGI_novel_G002008	ofr.gene18984	ofr.gene17580	ofr.gene1596	BGI_novel_G000275	ofr.gene22284	ofr.gene40166	ofr.gene53066	BGI_novel_G002549	ofr.gene53066	ofr.gene12125	ofr.gene5006	ofr.gene1936	ofr.gene16944	ofr.gene11760	ofr.gene51478	ofr.gene22382	ofr.gene7686	ofr.gene32883	ofr.gene5013	ofr.gene40981	ofr.gene715	ofr.gene31121	ofr.gene44373	ofr.gene15626	BGI_novel_G002353	ofr.gene30322	BGI_novel_G001764	ofr.gene22224	BGI_novel_G001521	ofr.gene20529	ofr.gene58849	ofr.gene26820	ofr.gene15622
MYB	135	ofr.gene29486	BGI_novel_G000933	ofr.gene23883	ofr.gene23516	ofr.gene32482	ofr.gene55188	ofr.gene19237	ofr.gene31328	ofr.gene6630	ofr.gene16519	ofr.gene25892	BGI_novel_G001151	ofr.gene55188	ofr.gene28259	ofr.gene22627	ofr.gene22592	ofr.gene28259	ofr.gene31328	ofr.gene5155	ofr.gene19432	ofr.gene51247	ofr.gene26791	ofr.gene4703	ofr.gene56390	BGI_novel_G003325	ofr.gene963	ofr.gene12768	ofr.gene13570-mRNA-1	ofr.gene47882-mRNA-1	BGI_novel_T006038	ofr.gene58288-mRNA-1	ofr.gene8810-mRNA-1	ofr.gene14512-mRNA-1	BGI_novel_T014824	ofr.gene53446-mRNA-1	ofr.gene54773-mRNA-1	BGI_novel_T012258	ofr.gene46500-mRNA-1	ofr.gene21050-mRNA-1	BGI_novel_T023561	ofr.gene13096-mRNA-1	ofr.gene16738-mRNA-1	ofr.gene7308-mRNA-1	ofr.gene11035-mRNA-1	BGI_novel_T010385	ofr.gene45519-mRNA-1	BGI_novel_T006039	BGI_novel_T002502
GRAS	43	ofr.gene39455	BGI_novel_G001515	ofr.gene56668	BGI_novel_G001527	ofr.gene7814	ofr.gene7636	ofr.gene40152	ofr.gene2912	ofr.gene48371	ofr.gene56668	ofr.gene40267	ofr.gene7814	ofr.gene7814	BGI_novel_T022484	ofr.gene39441-mRNA-1	BGI_novel_T022486	BGI_novel_T022489	BGI_novel_T022491	ofr.gene33674-mRNA-1	ofr.gene21923-mRNA-1	BGI_novel_T022493	BGI_novel_T021278	ofr.gene18402-mRNA-1	ofr.gene38411-mRNA-1	ofr.gene27036-mRNA-1	ofr.gene47875-mRNA-1	ofr.gene39039-mRNA-1	ofr.gene23776-mRNA-1	ofr.gene49946-mRNA-1	BGI_novel_T016398	ofr.gene37939-mRNA-1	BGI_novel_T022577	ofr.gene37537-mRNA-1	ofr.gene41428-mRNA-1	ofr.gene46757-mRNA-1	ofr.gene28196-mRNA-1	BGI_novel_T021279	ofr.gene12324-mRNA-1	ofr.gene25408-mRNA-1	ofr.gene53901-mRNA-1	BGI_novel_T007162	ofr.gene39441-mRNA-1	BGI_novel_T022484
ARF	49	ofr.gene38686	ofr.gene58363	ofr.gene39205	ofr.gene22245	BGI_novel_T006883	BGI_novel_T016482	ofr.gene32426-mRNA-1	ofr.gene54512-mRNA-1	ofr.gene49296-mRNA-1	ofr.gene57645-mRNA-1	ofr.gene16735-mRNA-1	BGI_novel_T007565	BGI_novel_T020829	ofr.gene18027-mRNA-1	BGI_novel_T010925	ofr.gene18734-mRNA-1	BGI_novel_T018461	BGI_novel_T001331	ofr.gene24372-mRNA-1	BGI_novel_T013814	BGI_novel_T000784	ofr.gene41539-mRNA-1	BGI_novel_T026234	BGI_novel_T019264	ofr.gene48854-mRNA-1	ofr.gene30155-mRNA-1	BGI_novel_T012409	ofr.gene40945-mRNA-1	ofr.gene36182-mRNA-1	BGI_novel_T005932	BGI_novel_T005935	BGI_novel_T008846	ofr.gene50570-mRNA-1	BGI_novel_T018437	ofr.gene38686-mRNA-1	BGI_novel_T008020	BGI_novel_T009449	BGI_novel_T018460	BGI_novel_T005933	BGI_novel_T018438	BGI_novel_T015703	BGI_novel_T020840	ofr.gene32196-mRNA-1	BGI_novel_T020790	BGI_novel_T019267	ofr.gene26423-mRNA-1	BGI_novel_T007565	BGI_novel_T000784
C3H	40	ofr.gene37277	ofr.gene1316	ofr.gene47389	BGI_novel_T024493	BGI_novel_T009620	BGI_novel_T008683	BGI_novel_T001051	BGI_novel_T009746	BGI_novel_T017769	BGI_novel_T004149	ofr.gene33287-mRNA-1	BGI_novel_T004102	ofr.gene19948-mRNA-1	BGI_novel_T014180	BGI_novel_T024423	ofr.gene24007-mRNA-1	BGI_novel_T006969	BGI_novel_T013581	BGI_novel_T022494	ofr.gene32791-mRNA-1	ofr.gene58745-mRNA-1	ofr.gene27104-mRNA-1	ofr.gene858-mRNA-1	ofr.gene20464-mRNA-1	ofr.gene37162-mRNA-1	ofr.gene5592-mRNA-1	BGI_novel_T014382	BGI_novel_T016552	BGI_novel_T011631	ofr.gene5273-mRNA-1	ofr.gene27474-mRNA-1	ofr.gene6173-mRNA-1	ofr.gene43762-mRNA-1	BGI_novel_T004201	ofr.gene55516-mRNA-1	BGI_novel_T026449	ofr.gene35987-mRNA-1	BGI_novel_T008684	BGI_novel_T002213	ofr.gene19975-mRNA-1
WRKY	74	ofr.gene49353	ofr.gene13652	ofr.gene37540	ofr.gene7334	ofr.gene6572	ofr.gene29109	ofr.gene44896	ofr.gene35321	ofr.gene39139	ofr.gene40501	ofr.gene24898	ofr.gene16413	ofr.gene196	ofr.gene7334	ofr.gene38907	ofr.gene38992	ofr.gene24898	ofr.gene46201	ofr.gene16515	ofr.gene32645	ofr.gene39329	ofr.gene38536	ofr.gene44940	ofr.gene24444	ofr.gene6572	ofr.gene7659	ofr.gene26177	ofr.gene53430	ofr.gene5865	ofr.gene6901	ofr.gene19779	ofr.gene43170	ofr.gene10817	ofr.gene21068	ofr.gene24430	ofr.gene15690	ofr.gene42814	ofr.gene54583	ofr.gene45373	ofr.gene2395	ofr.gene55980-mRNA-1	ofr.gene39454-mRNA-1	ofr.gene13840-mRNA-1	BGI_novel_T002795	BGI_novel_T023619	BGI_novel_T021339	ofr.gene6561-mRNA-1	ofr.gene55439-mRNA-1
NAC	61	ofr.gene8946	ofr.gene44408	ofr.gene52999	ofr.gene18276	ofr.gene12086	ofr.gene10139	ofr.gene53020	ofr.gene27223	ofr.gene47130	ofr.gene31225	ofr.gene46270	ofr.gene43286	ofr.gene10378	ofr.gene18974	ofr.gene20537	BGI_novel_G002222	ofr.gene46940	ofr.gene15652	ofr.gene40088	ofr.gene33371	ofr.gene50172	ofr.gene53020	ofr.gene2320	ofr.gene18973	ofr.gene11257	ofr.gene50186	ofr.gene53020	ofr.gene37005	ofr.gene33106	ofr.gene2303	ofr.gene46925	ofr.gene33900	ofr.gene15959	ofr.gene44355	ofr.gene34467	ofr.gene53020	ofr.gene34045	ofr.gene43698	ofr.gene10793	ofr.gene14048-mRNA-1	ofr.gene44354-mRNA-1	BGI_novel_T007394	BGI_novel_T009192	BGI_novel_T016573	BGI_novel_T023825	BGI_novel_T002040	BGI_novel_T015248	ofr.gene31745-mRNA-1
G2-like	40	ofr.gene16837	ofr.gene24209	ofr.gene52943	ofr.gene39285	ofr.gene27212	ofr.gene24616	BGI_novel_T023404	BGI_novel_T023406	ofr.gene47610-mRNA-1	BGI_novel_T004491	BGI_novel_T009874	BGI_novel_T017398	BGI_novel_T024443	ofr.gene39913-mRNA-1	ofr.gene18800-mRNA-1	BGI_novel_T013163	BGI_novel_T007009	BGI_novel_T023405	ofr.gene25914-mRNA-1	ofr.gene47609-mRNA-1	ofr.gene8195-mRNA-1	BGI_novel_T004117	ofr.gene11840-mRNA-1	BGI_novel_T013433	ofr.gene46536-mRNA-1	BGI_novel_T020504	ofr.gene57020-mRNA-1	ofr.gene39071-mRNA-1	ofr.gene52881-mRNA-1	BGI_novel_T017400	ofr.gene4055-mRNA-1	ofr.gene49599-mRNA-1	BGI_novel_T002556	ofr.gene43523-mRNA-1	BGI_novel_T018473	BGI_novel_T002555	BGI_novel_T015654	ofr.gene9185-mRNA-1	BGI_novel_T017311	ofr.gene28957-mRNA-1
C2H2	34	BGI_novel_G003304	BGI_novel_G001706	BGI_novel_G000944	ofr.gene53697	BGI_novel_G001707	ofr.gene53697	BGI_novel_G000943	ofr.gene26764	ofr.gene55487	BGI_novel_G003508	ofr.gene53607	ofr.gene45854-mRNA-1	ofr.gene12724-mRNA-1	ofr.gene18855-mRNA-1	ofr.gene12087-mRNA-1	ofr.gene32407-mRNA-1	ofr.gene28204-mRNA-1	BGI_novel_T014154	ofr.gene22899-mRNA-1	ofr.gene51158-mRNA-1	ofr.gene20401-mRNA-1	ofr.gene2705-mRNA-1	BGI_novel_T024116	BGI_novel_T017037	BGI_novel_T018679	BGI_novel_T018680	ofr.gene49800-mRNA-1	ofr.gene24350-mRNA-1	BGI_novel_T026538	ofr.gene16235-mRNA-1	ofr.gene41019-mRNA-1	BGI_novel_T007663	BGI_novel_T007662	BGI_novel_T012721
FAR1	32	ofr.gene51293	ofr.gene51317	ofr.gene21046	ofr.gene51317	BGI_novel_T003922	BGI_novel_T019225	BGI_novel_T003145	ofr.gene20116-mRNA-1	BGI_novel_T019813	ofr.gene53323-mRNA-1	BGI_novel_T012702	BGI_novel_T008359	ofr.gene22978-mRNA-1	BGI_novel_T012700	ofr.gene49148-mRNA-1	BGI_novel_T019819	BGI_novel_T014328	BGI_novel_T004961	BGI_novel_T003921	BGI_novel_T005621	ofr.gene48411-mRNA-1	BGI_novel_T019812	ofr.gene26059-mRNA-1	ofr.gene26490-mRNA-1	BGI_novel_T004063	BGI_novel_T011907	ofr.gene22186-mRNA-1	BGI_novel_T022921	BGI_novel_T019820	BGI_novel_T019821	BGI_novel_T019816	BGI_novel_T019817
SBP	39	BGI_novel_T019720	ofr.gene6904-mRNA-1	BGI_novel_T019719	BGI_novel_T002948	BGI_novel_T023441	BGI_novel_T023442	BGI_novel_T009950	BGI_novel_T006516	BGI_novel_T000275	BGI_novel_T025625	ofr.gene14249-mRNA-1	ofr.gene25162-mRNA-1	BGI_novel_T024239	ofr.gene43321-mRNA-1	BGI_novel_T012128	ofr.gene194-mRNA-1	BGI_novel_T006480	ofr.gene27266-mRNA-1	BGI_novel_T025626	ofr.gene22138-mRNA-1	BGI_novel_T012129	ofr.gene250-mRNA-1	ofr.gene256-mRNA-1	ofr.gene19794-mRNA-1	BGI_novel_T006484	ofr.gene21448-mRNA-1	BGI_novel_T000277	BGI_novel_T006512	ofr.gene55309-mRNA-1	ofr.gene56917-mRNA-1	BGI_novel_T002949	BGI_novel_T012116	BGI_novel_T012117	BGI_novel_T016617	ofr.gene3755-mRNA-1	ofr.gene57283-mRNA-1	ofr.gene43444-mRNA-1	BGI_novel_T007731	ofr.gene25162-mRNA-1
MADS	20	ofr.gene12339	BGI_novel_T006514	BGI_novel_T018852	BGI_novel_T017902	ofr.gene12952-mRNA-1	BGI_novel_T017905	BGI_novel_T004386	BGI_novel_T022187	BGI_novel_T021816	BGI_novel_T001961	BGI_novel_T018533	BGI_novel_T021814	ofr.gene50494-mRNA-1	BGI_novel_T009193	ofr.gene18438-mRNA-1	BGI_novel_T001963	BGI_novel_T001962	ofr.gene33991-mRNA-1	ofr.gene55368-mRNA-1	BGI_novel_T021815
FHA	18	ofr.gene2242	BGI_novel_T005169	ofr.gene20387-mRNA-1	ofr.gene8480-mRNA-1	BGI_novel_T025183	ofr.gene55834-mRNA-1	BGI_novel_T008623	BGI_novel_T018783	BGI_novel_T001953	BGI_novel_T014440	BGI_novel_T022416	BGI_novel_T001884	BGI_novel_T018035	BGI_novel_T009165	ofr.gene39069-mRNA-1	BGI_novel_T020966	BGI_novel_T003157	BGI_novel_T005169
ABI3VP1	28	ofr.gene24479	ofr.gene2847	ofr.gene49832	ofr.gene29093	ofr.gene49832	BGI_novel_T014277	BGI_novel_T014280	BGI_novel_T000150	BGI_novel_T013851	BGI_novel_T014874	BGI_novel_T021230	ofr.gene2684-mRNA-1	ofr.gene54223-mRNA-1	BGI_novel_T000076	BGI_novel_T019633	BGI_novel_T015833	ofr.gene10681-mRNA-1	ofr.gene56673-mRNA-1	BGI_novel_T019647	BGI_novel_T014127	ofr.gene42580-mRNA-1	ofr.gene50835-mRNA-1	ofr.gene5480-mRNA-1	ofr.gene56628-mRNA-1	ofr.gene26831-mRNA-1	ofr.gene45534-mRNA-1	BGI_novel_T021231	ofr.gene26311-mRNA-1
mTERF	29	ofr.gene50992	BGI_novel_T007843	BGI_novel_T012240	BGI_novel_T016524	ofr.gene18460-mRNA-1	ofr.gene40313-mRNA-1	BGI_novel_T010825	ofr.gene31842-mRNA-1	BGI_novel_T012241	BGI_novel_T015996	ofr.gene17680-mRNA-1	ofr.gene40521-mRNA-1	BGI_novel_T010824	ofr.gene57502-mRNA-1	ofr.gene14245-mRNA-1	ofr.gene51576-mRNA-1	ofr.gene15986-mRNA-1	ofr.gene26163-mRNA-1	BGI_novel_T004461	ofr.gene39251-mRNA-1	BGI_novel_T022000	ofr.gene19995-mRNA-1	ofr.gene47362-mRNA-1	ofr.gene44472-mRNA-1	ofr.gene26282-mRNA-1	ofr.gene57511-mRNA-1	ofr.gene57517-mRNA-1	ofr.gene14347-mRNA-1	ofr.gene36009-mRNA-1
TCP	29	ofr.gene50482	BGI_novel_G000200	ofr.gene56382	ofr.gene6644	ofr.gene53973	ofr.gene49809-mRNA-1	ofr.gene14646-mRNA-1	ofr.gene40538-mRNA-1	ofr.gene13321-mRNA-1	ofr.gene45045-mRNA-1	BGI_novel_T015640	BGI_novel_T008319	ofr.gene20314-mRNA-1	ofr.gene44130-mRNA-1	BGI_novel_T022067	ofr.gene57862-mRNA-1	ofr.gene18507-mRNA-1	ofr.gene15879-mRNA-1	ofr.gene7961-mRNA-1	ofr.gene34101-mRNA-1	BGI_novel_T000116	ofr.gene6443-mRNA-1	ofr.gene25688-mRNA-1	ofr.gene15590-mRNA-1	ofr.gene33886-mRNA-1	BGI_novel_T018866	ofr.gene26561-mRNA-1	ofr.gene32403-mRNA-1	ofr.gene56424-mRNA-1
LOB	14	ofr.gene24227	ofr.gene30234	ofr.gene17362	ofr.gene48540	ofr.gene11216	ofr.gene13896	ofr.gene31314	ofr.gene14803-mRNA-1	BGI_novel_T020394	ofr.gene10740-mRNA-1	ofr.gene25205-mRNA-1	ofr.gene2009-mRNA-1	ofr.gene55680-mRNA-1	ofr.gene23778-mRNA-1
bZIP	24	ofr.gene51010	ofr.gene25056	ofr.gene39620	ofr.gene51010-mRNA-1	ofr.gene25040-mRNA-1	BGI_novel_T019027	BGI_novel_T019028	BGI_novel_T008497	BGI_novel_T019673	BGI_novel_T023416	ofr.gene11747-mRNA-1	BGI_novel_T007118	BGI_novel_T013140	BGI_novel_T007119	ofr.gene47187-mRNA-1	BGI_novel_T026382	ofr.gene6493-mRNA-1	BGI_novel_T026381	BGI_novel_T026384	BGI_novel_T026383	BGI_novel_T026203	BGI_novel_T026202	BGI_novel_T026380	ofr.gene10900-mRNA-1
RWP-RK	3	ofr.gene9904	ofr.gene52107-mRNA-1	BGI_novel_T025973
C2C2-Dof	22	ofr.gene38761	ofr.gene32283	ofr.gene8702	BGI_novel_G001645	BGI_novel_T022182	ofr.gene44990-mRNA-1	ofr.gene36395-mRNA-1	ofr.gene15958-mRNA-1	ofr.gene2310-mRNA-1	ofr.gene53128-mRNA-1	ofr.gene6598-mRNA-1	ofr.gene10784-mRNA-1	ofr.gene12718-mRNA-1	ofr.gene12920-mRNA-1	ofr.gene23695-mRNA-1	BGI_novel_T025375	ofr.gene12972-mRNA-1	ofr.gene16533-mRNA-1	ofr.gene53297-mRNA-1	ofr.gene10945-mRNA-1	ofr.gene7122-mRNA-1	BGI_novel_T025374
C2C2-GATA	20	ofr.gene20564	ofr.gene16266	BGI_novel_G000597	BGI_novel_T019891	ofr.gene54835-mRNA-1	ofr.gene32805-mRNA-1	ofr.gene26700-mRNA-1	BGI_novel_T019083	ofr.gene23936-mRNA-1	ofr.gene33409-mRNA-1	ofr.gene57375-mRNA-1	BGI_novel_T020009	BGI_novel_T025613	BGI_novel_T019084	ofr.gene8278-mRNA-1	BGI_novel_T001638	ofr.gene57569-mRNA-1	ofr.gene29149-mRNA-1	ofr.gene55303-mRNA-1	ofr.gene14349-mRNA-1
Tify	21	ofr.gene20046	ofr.gene20046	ofr.gene42884	ofr.gene6253	ofr.gene54563	ofr.gene56177	ofr.gene31965	BGI_novel_T008734	BGI_novel_T022996	ofr.gene32594-mRNA-1	BGI_novel_T004568	BGI_novel_T020133	ofr.gene13855-mRNA-1	BGI_novel_T002654	ofr.gene27230-mRNA-1	BGI_novel_T004570	BGI_novel_T026495	BGI_novel_T020132	ofr.gene12507-mRNA-1	ofr.gene56008-mRNA-1	BGI_novel_T023761
Sigma70-like	12	ofr.gene6171-mRNA-1	BGI_novel_T019535	ofr.gene5208-mRNA-1	BGI_novel_T014112	ofr.gene1808-mRNA-1	ofr.gene58341-mRNA-1	ofr.gene50103-mRNA-1	ofr.gene635-mRNA-1	BGI_novel_T023285	ofr.gene26321-mRNA-1	ofr.gene50330-mRNA-1	BGI_novel_T023283
ULT	1	BGI_novel_T021463
GeBP	3	ofr.gene39320-mRNA-1	ofr.gene40392-mRNA-1	ofr.gene7247-mRNA-1
EIL	4	ofr.gene48945	ofr.gene49219	ofr.gene13996-mRNA-1	ofr.gene55615-mRNA-1
C2C2-CO-like	14	ofr.gene24713	ofr.gene22401-mRNA-1	BGI_novel_T010938	BGI_novel_T012958	ofr.gene4204-mRNA-1	ofr.gene6394-mRNA-1	ofr.gene10905-mRNA-1	ofr.gene2326-mRNA-1	ofr.gene15091-mRNA-1	BGI_novel_T012957	ofr.gene38394-mRNA-1	BGI_novel_T012691	ofr.gene56055-mRNA-1	ofr.gene12671-mRNA-1
LIM	7	ofr.gene8384	ofr.gene13104	BGI_novel_T011142	ofr.gene52358-mRNA-1	ofr.gene16343-mRNA-1	BGI_novel_T001919	BGI_novel_T001923
Alfin-like	15	BGI_novel_G002607	BGI_novel_T007347	BGI_novel_T013948	BGI_novel_T026012	BGI_novel_T022887	BGI_novel_T008141	BGI_novel_T022886	BGI_novel_T004953	ofr.gene58064-mRNA-1	BGI_novel_T008142	BGI_novel_T012603	ofr.gene25576-mRNA-1	BGI_novel_T009344	BGI_novel_T022887	BGI_novel_T022886
HSF	20	ofr.gene16656	ofr.gene57250	ofr.gene42901	ofr.gene38588	ofr.gene41102	ofr.gene6240	ofr.gene42849	ofr.gene41933-mRNA-1	ofr.gene33857-mRNA-1	BGI_novel_T023302	ofr.gene41450-mRNA-1	BGI_novel_T020218	BGI_novel_T017730	BGI_novel_T022721	ofr.gene30782-mRNA-1	ofr.gene5940-mRNA-1	ofr.gene6134-mRNA-1	ofr.gene19528-mRNA-1	ofr.gene34557-mRNA-1	ofr.gene3829-mRNA-1
Trihelix	22	ofr.gene25415	ofr.gene47693	BGI_novel_G002181	ofr.gene3021	ofr.gene58088	ofr.gene58377	ofr.gene51036	BGI_novel_G000483	ofr.gene18805-mRNA-1	BGI_novel_T018034	BGI_novel_T014511	ofr.gene8690-mRNA-1	BGI_novel_T000736	BGI_novel_T023874	ofr.gene22803-mRNA-1	ofr.gene32373-mRNA-1	ofr.gene57929-mRNA-1	ofr.gene10501-mRNA-1	ofr.gene24563-mRNA-1	ofr.gene36119-mRNA-1	ofr.gene50980-mRNA-1	ofr.gene45503-mRNA-1
TUB	20	BGI_novel_G003301	ofr.gene51371	ofr.gene39669	ofr.gene48739	ofr.gene39669	ofr.gene51371	BGI_novel_T018287	ofr.gene48739-mRNA-1	ofr.gene49714-mRNA-1	BGI_novel_T025761	BGI_novel_T004146	BGI_novel_T002710	BGI_novel_T004148	ofr.gene9261-mRNA-1	ofr.gene56051-mRNA-1	BGI_novel_T018286	ofr.gene53790-mRNA-1	ofr.gene24025-mRNA-1	ofr.gene32614-mRNA-1	BGI_novel_T014931
HB	9	ofr.gene36798	BGI_novel_T007527	BGI_novel_T010269	BGI_novel_T007474	BGI_novel_T026187	ofr.gene22298-mRNA-1	BGI_novel_T023507	BGI_novel_T010270	ofr.gene49943-mRNA-1
CPP	10	ofr.gene48180	ofr.gene32711-mRNA-1	ofr.gene5674-mRNA-1	BGI_novel_T026573	BGI_novel_T013368	ofr.gene9208-mRNA-1	BGI_novel_T002351	BGI_novel_T023222	ofr.gene5373-mRNA-1	ofr.gene58497-mRNA-1
BBR/BPC	10	BGI_novel_T001466	BGI_novel_T001465	BGI_novel_T018420	BGI_novel_T018053	ofr.gene1231-mRNA-1	BGI_novel_T001464	BGI_novel_T018365	BGI_novel_T014796	BGI_novel_T018367	ofr.gene8477-mRNA-1
SRS	3	ofr.gene55872-mRNA-1	ofr.gene13952-mRNA-1	BGI_novel_T026443
GRF	9	ofr.gene10085-mRNA-1	BGI_novel_T010531	BGI_novel_T006360	BGI_novel_T020396	ofr.gene44584-mRNA-1	BGI_novel_T017565	BGI_novel_T017718	BGI_novel_T020201	ofr.gene17681-mRNA-1
BES1	7	ofr.gene12101-mRNA-1	BGI_novel_T014391	BGI_novel_T002448	BGI_novel_T012448	BGI_novel_T012163	ofr.gene40045-mRNA-1	BGI_novel_T014392
VARL	1	BGI_novel_T011294
S1Fa-like	1	ofr.gene57889-mRNA-1
zf-HD	12	BGI_novel_T025377	ofr.gene18268-mRNA-1	BGI_novel_T002029	ofr.gene10792-mRNA-1	ofr.gene47280-mRNA-1	ofr.gene53491-mRNA-1	BGI_novel_T015954	ofr.gene31726-mRNA-1	ofr.gene13304-mRNA-1	ofr.gene33548-mRNA-1	ofr.gene52681-mRNA-1	ofr.gene45738-mRNA-1
TAZ	5	ofr.gene13210	BGI_novel_T017140	BGI_novel_T004359	ofr.gene36610-mRNA-1	ofr.gene44317-mRNA-1
OFP	9	BGI_novel_G000508	BGI_novel_G003149	ofr.gene57083	ofr.gene28199	BGI_novel_T026506	BGI_novel_T004232	BGI_novel_T009632	ofr.gene48526-mRNA-1	BGI_novel_T004537
CAMTA	7	ofr.gene31210	ofr.gene31210	ofr.gene11485	BGI_novel_T013783	BGI_novel_T009772	BGI_novel_T009770	BGI_novel_T013784
ARR-B	5	ofr.gene41323-mRNA-1	BGI_novel_T007131	BGI_novel_T007130	BGI_novel_T002931	BGI_novel_T009804
PLATZ	8	ofr.gene4561	ofr.gene5247	ofr.gene4561	ofr.gene56353	ofr.gene7018-mRNA-1	BGI_novel_T011337	BGI_novel_T008424	ofr.gene16195-mRNA-1
DBP	4	BGI_novel_G000868	BGI_novel_T003560	ofr.gene56264-mRNA-1	ofr.gene56323-mRNA-1
TIG	7	ofr.gene6894	BGI_novel_T023866	BGI_novel_T004407	BGI_novel_T019233	BGI_novel_T023864	BGI_novel_T023865	BGI_novel_T019232
E2F-DP	5	BGI_novel_T010439	BGI_novel_T026395	BGI_novel_T013274	ofr.gene19647-mRNA-1	ofr.gene13597-mRNA-1
C2C2-YABBY	5	ofr.gene13988	ofr.gene55660-mRNA-1	ofr.gene51192-mRNA-1	BGI_novel_T023945	BGI_novel_T004506
PBF-2-like	4	BGI_novel_T011467	BGI_novel_T000850	ofr.gene21246-mRNA-1	ofr.gene28044-mRNA-1
BSD	3	BGI_novel_T021309	BGI_novel_T021310	BGI_novel_T000216
NOZZLE	1	ofr.gene39644-mRNA-1
VOZ	3	ofr.gene37647	BGI_novel_T000094	ofr.gene42927-mRNA-1
[truncated: 87 more columns]
