# Supplementary material for: Alternative Splicing Analysis Revealed the Role of Alpha-Linolenic Acid and Carotenoids in Fruit Development of Osmanthus fragrans
Source: Int J Mol Sci. 2023 May 12;24(10):8666. doi: 10.3390/ijms24108666 (PMC10217929; doi:10.3390/ijms24108666)
Supplement: Supplementary file 1 [file ijms-24-08666-s001.zip › TableS5 Splicing factors identified by comparison with Arabidopsis thaliana.xlsx]

## Sheet: Sheet1
TableS5 Splicing factors identified by comparison with Arabidopsis thaliana
splicing factor	number	gene
Glycine Rich Protein	117	ofr.gene10497	ofr.gene53066	ofr.gene17580	ofr.gene31268	ofr.gene53766	ofr.gene17580	ofr.gene20529	ofr.gene8684	ofr.gene15962	ofr.gene18984	ofr.gene17580	ofr.gene1596	ofr.gene22284	ofr.gene40166	ofr.gene53066	ofr.gene53066	ofr.gene12125	ofr.gene5006	ofr.gene1936	ofr.gene16944	ofr.gene11760	ofr.gene51478	ofr.gene22382	ofr.gene7686	ofr.gene36527	ofr.gene36527	ofr.gene31121	ofr.gene15622	ofr.gene15626	ofr.gene17955	ofr.gene1871	ofr.gene2011	ofr.gene20529	ofr.gene22224	ofr.gene22576	ofr.gene26820	ofr.gene30291	ofr.gene30322	ofr.gene43263	ofr.gene44373	ofr.gene44521	ofr.gene48926	ofr.gene5013	ofr.gene55761	ofr.gene57660	ofr.gene58849	ofr.gene715	ofr.gene2011
17S U2 snRNP	69	ofr.gene40607	ofr.gene15864	ofr.gene40091	ofr.gene9448	ofr.gene41808	ofr.gene2855	ofr.gene3007	ofr.gene16557	ofr.gene39171	ofr.gene12000	ofr.gene12000	ofr.gene13185	ofr.gene15644	ofr.gene39171	ofr.gene39550	ofr.gene47968	ofr.gene48544	ofr.gene48575	ofr.gene7208	ofr.gene16557	ofr.gene19504	ofr.gene19788	ofr.gene20896	ofr.gene40607	ofr.gene40607	ofr.gene39882	ofr.gene1706	ofr.gene48544	ofr.gene48288	ofr.gene48288	ofr.gene13048	ofr.gene32718	ofr.gene8159	ofr.gene3941	ofr.gene12254	ofr.gene57948	ofr.gene24659	ofr.gene56162	ofr.gene8137	ofr.gene39882	ofr.gene48288	ofr.gene58120	ofr.gene1664	ofr.gene32368	ofr.gene39882	ofr.gene38451	ofr.gene16297	ofr.gene25709
Related to spliceosome	60	ofr.gene57900	ofr.gene39952	ofr.gene47530	ofr.gene57900	ofr.gene57900	ofr.gene47530	ofr.gene53978	ofr.gene6200	ofr.gene6470	ofr.gene53676	ofr.gene30299	ofr.gene31249	ofr.gene36001	ofr.gene36001	ofr.gene19703	ofr.gene19958	ofr.gene54827	ofr.gene16167	ofr.gene54827	ofr.gene8213	ofr.gene3743	ofr.gene37356	ofr.gene12159	ofr.gene16076	ofr.gene20409	ofr.gene36011	ofr.gene12909	ofr.gene31811	ofr.gene21963	ofr.gene16076	ofr.gene10581	ofr.gene20409	ofr.gene51675	ofr.gene51675	ofr.gene26988	ofr.gene39959	ofr.gene55180	ofr.gene55226	ofr.gene55226	ofr.gene19651	ofr.gene50064	ofr.gene19689	ofr.gene23406	ofr.gene14680	ofr.gene3770	ofr.gene37214	ofr.gene43473	ofr.gene31249
35S U5 associated proteins	36	ofr.gene4703	ofr.gene44871	ofr.gene33159	ofr.gene21756	ofr.gene58289	ofr.gene1015	ofr.gene960	ofr.gene960	ofr.gene2008	ofr.gene32674	ofr.gene47904	ofr.gene16709	ofr.gene41530	ofr.gene16847	ofr.gene56947	ofr.gene58900	ofr.gene35572	ofr.gene35572	ofr.gene28594	ofr.gene57912	ofr.gene25900	ofr.gene16572	ofr.gene5311	ofr.gene44198	ofr.gene30272	ofr.gene18806	ofr.gene26007	ofr.gene26007	ofr.gene14195	ofr.gene14165	ofr.gene14280	ofr.gene14280	ofr.gene51323	ofr.gene10597	ofr.gene16849	ofr.gene23688
SR proteins	35	ofr.gene49424	ofr.gene49424	ofr.gene45973	ofr.gene48607	ofr.gene33356	ofr.gene26420	ofr.gene15226	ofr.gene68	ofr.gene57963	ofr.gene14663	ofr.gene53638	ofr.gene14663	ofr.gene49424	ofr.gene1616	ofr.gene1616	ofr.gene28499	ofr.gene13641	ofr.gene13721	ofr.gene48607	ofr.gene45973	ofr.gene45973	ofr.gene20929	ofr.gene20929	ofr.gene4683	ofr.gene21726	ofr.gene21726	ofr.gene4683	ofr.gene26551	ofr.gene17898	ofr.gene26551	ofr.gene57963	ofr.gene13417	ofr.gene35095	ofr.gene51182	ofr.gene21726
Known plant hnRNPs	13	ofr.gene49617	ofr.gene37558	ofr.gene38898	ofr.gene37558	ofr.gene19143	ofr.gene8353	ofr.gene49617	ofr.gene38246	ofr.gene25930	ofr.gene41363	ofr.gene38962	ofr.gene41363	ofr.gene25930
Nucleotide Binding proteins	25	ofr.gene20492	ofr.gene53607	ofr.gene8597	ofr.gene12420	ofr.gene42662	ofr.gene21868	ofr.gene40246	ofr.gene22751	ofr.gene24470	ofr.gene2672	ofr.gene2672	ofr.gene4595	ofr.gene4595	ofr.gene56415	ofr.gene2256	ofr.gene9493	ofr.gene46020	ofr.gene32560	ofr.gene20412	ofr.gene13251	ofr.gene56421	ofr.gene29789	ofr.gene58364	ofr.gene20357	ofr.gene13251
hnRNP proteins	18	ofr.gene57771	ofr.gene1579	ofr.gene1579	ofr.gene23885	ofr.gene47493	ofr.gene18384	ofr.gene55200	ofr.gene56810	ofr.gene57473	ofr.gene55200	ofr.gene55570	ofr.gene55472	ofr.gene50601	ofr.gene26407	ofr.gene21119	ofr.gene21120	ofr.gene23542	ofr.gene23542
Splice site selection	27	ofr.gene47915	ofr.gene47915	ofr.gene57663	ofr.gene1316	ofr.gene1955	ofr.gene53427	ofr.gene16502	ofr.gene53427	ofr.gene40442	ofr.gene48911	ofr.gene56357	ofr.gene58399	ofr.gene4570	ofr.gene4570	ofr.gene52705	ofr.gene57663	ofr.gene48892	ofr.gene48892	ofr.gene32062	ofr.gene57663	ofr.gene57663	ofr.gene5273	ofr.gene55516	ofr.gene10078	ofr.gene58796	ofr.gene1451	ofr.gene53427
Proteins in exon junction complex (EJC)	8	ofr.gene25763	ofr.gene49755	ofr.gene48382	ofr.gene30940	ofr.gene41090	ofr.gene16056	ofr.gene41038	ofr.gene30982
Core proteins (Sm)	20	ofr.gene8814	ofr.gene21002	ofr.gene13786	ofr.gene13786	ofr.gene22051	ofr.gene8814	ofr.gene53141	ofr.gene50641	ofr.gene26306	ofr.gene44710	ofr.gene12524	ofr.gene19147	ofr.gene20572	ofr.gene18954	ofr.gene57265	ofr.gene48780	ofr.gene57563	ofr.gene48763	ofr.gene22343	ofr.gene1604
U5 snRNP	5	ofr.gene33127	ofr.gene42765	ofr.gene47298	ofr.gene20505	ofr.gene9102
hnRNP A/B family	12	ofr.gene11400	ofr.gene16802	ofr.gene37461	ofr.gene30102	ofr.gene16802	ofr.gene10156	ofr.gene17231	ofr.gene3901	ofr.gene42911	ofr.gene7970	ofr.gene7657	ofr.gene39453
DEAD/H box helixase	21	ofr.gene15748	ofr.gene52623	ofr.gene10180	ofr.gene10180	ofr.gene9539	ofr.gene9539	ofr.gene9539	ofr.gene43767	ofr.gene29076	ofr.gene2774	ofr.gene25305	ofr.gene31510	ofr.gene33139	ofr.gene38698	ofr.gene18328	ofr.gene3125	ofr.gene42432	ofr.gene43767	ofr.gene3125	ofr.gene24687	ofr.gene19792
U4/U6 snRNP	3	ofr.gene29005	ofr.gene47867	ofr.gene58266
Proteins in Other processes	7	ofr.gene33588	ofr.gene33776	ofr.gene12424	ofr.gene20782	ofr.gene32899	ofr.gene32899	ofr.gene33588
Splice factor like	22	ofr.gene41114	ofr.gene42039	ofr.gene30563	ofr.gene46003	ofr.gene15608	ofr.gene5576	ofr.gene45302	ofr.gene16048	ofr.gene30563	ofr.gene8016	ofr.gene45302	ofr.gene15608	ofr.gene41114	ofr.gene15608	ofr.gene1040	ofr.gene54791	ofr.gene41206	ofr.gene44680	ofr.gene14887	ofr.gene22069	ofr.gene8848	ofr.gene12439
Glycine-Rich RNA binding protein	10	ofr.gene14918	ofr.gene26891	ofr.gene10199	ofr.gene11686	ofr.gene6854	ofr.gene6831	ofr.gene11686	ofr.gene29285	ofr.gene36947	ofr.gene31892
Poly A binding protein	8	ofr.gene49623	ofr.gene49623	ofr.gene25873	ofr.gene49623	ofr.gene56377	ofr.gene56377	ofr.gene53435	ofr.gene12124
Second step splicing factors	7	ofr.gene58037	ofr.gene34272	ofr.gene34272	ofr.gene58037	ofr.gene15694	ofr.gene58037	ofr.gene58037
SR protein Kinase	5	ofr.gene2272	ofr.gene47945	ofr.gene2272	ofr.gene45169	ofr.gene44036
U1 snRNP	17	ofr.gene54959	ofr.gene54959	ofr.gene8897	ofr.gene58686	ofr.gene28945	ofr.gene28945	ofr.gene28945	ofr.gene28945	ofr.gene52386	ofr.gene57969	ofr.gene47549	ofr.gene9755	ofr.gene13764	ofr.gene13764	ofr.gene1934	ofr.gene1934	ofr.gene58686
tri-snRNP	11	ofr.gene19622	ofr.gene19622	ofr.gene43167	ofr.gene39050	ofr.gene45469	ofr.gene7357	ofr.gene26396	ofr.gene12897	ofr.gene42817	ofr.gene39049	ofr.gene4897
Possible multiple function proteins	9	ofr.gene25334	ofr.gene25334	ofr.gene25334	ofr.gene19946	ofr.gene51156	ofr.gene51156	ofr.gene22654	ofr.gene12846	ofr.gene33574
Proteins specific for BDU1	12	ofr.gene6419	ofr.gene2115	ofr.gene31411	ofr.gene23769	ofr.gene57758	ofr.gene43119	ofr.gene42996	ofr.gene33860	ofr.gene23773	ofr.gene31411	ofr.gene13898	ofr.gene33860
Other known splicing factors	4	ofr.gene50917	ofr.gene21058	ofr.gene44309	ofr.gene26667
17S U2 associated proteins	7	ofr.gene56165	ofr.gene51295	ofr.gene25319	ofr.gene51295	ofr.gene6838	ofr.gene6838	ofr.gene22396
cis-trans prolyl isomerases	2	ofr.gene41095	ofr.gene11068
18S U11/U12 snRNP	3	ofr.gene49471	ofr.gene36261	ofr.gene36261
[truncated: 69 more columns]
