# Supplementary material for: Alternative Splicing Analysis Revealed the Role of Alpha-Linolenic Acid and Carotenoids in Fruit Development of Osmanthus fragrans
Source: Int J Mol Sci. 2023 May 12;24(10):8666. doi: 10.3390/ijms24108666 (PMC10217929; doi:10.3390/ijms24108666)
Supplement: Supplementary file 1 [file ijms-24-08666-s001.zip › TableS6 Transcript sequences and primers used for RT-PCR experiments in this study.xlsx]

## Sheet: Sheet1
TableS6 Transcript sequences and primers used for RT-PCR experiments in this study
gene	isoform		primer
ofr.gene10951	ofr.gene10951-mRNA-1	A1-F	GCTGCTTCTAACCGCTACG
		A1-R	AAAACTCCAACTGCCTCCG
	BGI_novel_T018820	A2-F	ACAAAGAAAACCGTCCCTACT
		A2-R	GGGGTTGCTTTGGCAGAA
ofr.gene29242	ofr.gene29242-mRNA-1	B1-F	GAGAACGTGCATTCCGTGTA
		B1-R	AGTCAACCAAGCCAGTTCAT
	BGI_novel_T017070	B2-F	TCGCAATCGTTCATAGTGGCT
		B2-R	ATTGCAGGAACACCCTGGAG
ofr.gene4802	ofr.gene4802-mRNA-1	C1-F	CAGCCACTTCACAGGTTCAA
		C1-R	GCAATGACAACTTTGGCTCC
	BGI_novel_T010082	C2-F	CCGATGTGTGTGTCTAGCAG
		C2-R	TGCTTCGACAACTGAGTGAC
ofr.gene55649	ofr.gene55649-mRNA-1	D1-F	TACCGAAAGGGTTGCGACAATA
		D1-R	TTTCCTGGCCGTCTCAATGG
	BGI_novel_T008614	D2-F	CACAACTTGCAGTGATCAGCA
		D2-R	ACGAGAGCGCAAGAACTCAA
OfACT		OfACT-F	CCCAAGGCAAACAGAGAAAAAAT
		OfACT-R	ACCCCATCACCAGAATCAAGAA
>ofr.gene10951-mRNA-1
ATGGCTTTCACTGTAGTAGCACAGGCTCTTCCAATCCGTCGCGTGCGCAATTCGCATCCTGATCCCCGCGTGGCGCACACTACTAGACATGCACAGGTGG
CGCTTCCCAGCCGTAGAAATTGCTTGCTGCTTCTAACCGCTACGACGGCACTGAATGCACTGCAAAAGCCATCAAATGCAGTGGACATACCGTTGTTCGG
ACTGAGACAAGGACTGAAGAAGGCGGAGAAGGAAGCAGAGGAGCTGGTGAAGGAAGGATTCGAGACGGCTGACAAGGGAATCGTGGCGGCAGAGAAGGGA
GTGGAGGCGGCAGAGAAGGGGATAGAGGCGGCGGAGAAGGAGATCACAACGGCTTTGAGCTTTGGAGGGCTGGCACAGGCGGGTGCTGTGGCGGGAACGG
AGGCAGTTGGAGTTTTGATTGCCGCTAGTATAGAAAAGGTGTTATTAGATCCTGAATCTGAAACTGACGGTAACACAGCTAACTCCAGTAAAGAAACAGC
TGCTTCATCAGTAGGTGCTGGATTTCCGGAGTATCCGGACAAGAAATTGAATAGGCAGATTGCTGTGGTTTCTGTAATTGCAGCATTCGGACTCTTCTTG
TCAGCTCGGTTGGACTTTGGTGTGTCTTTGAAGGACCTCTCTGCTGCAGCATTGCCATATGAAGAGCTATATATTCCTAAAGAACGCTCTTTCAACGGGA
AGCCTACTGTTGTGGAGTTCTATGCTGATTGGTGTGAAGTATGTCGAGAATTAGCTCCTGATGTCTACAAGGTGGAACAGAAGTACAAGGACCGAGTTAA
TTTTGTTATGCTGAACGTTGATAACACAAAGTGGGAACAAGAGCTTGACGAGTTTGGTGTTGAGGGTATCCCCATTTTGCATTCCTGGACAAGGATGGGA
ATGAAGAGGGAAATGTTGTGGGTCGACTCCCTAGGCAATACTTTCTTGATAATGTTGAGGCCCTTGCTCGAGGAGAAACAACTGTACCTCATGCTCGTGT
TGTGGGGCAATATTCAAGTGCCGAAGCACGAAAAGCGCATCAAGTTGTTGATCCAAGAAGTCATGGATAGTGAATCTAGTGTTGTGAAAATGTGTATATT
CTATGAAACCTCCATTACACTCCATGATTCATATACTGCTGGAATGTCCTATACCTGA
>BGI_novel_T018820
GTTGAGTATACGTTGAATTGTTTGCTCCACAAAGAAAACCGTCCCTACTTTGCCGCCATGGCTCGGGTGGCTACAACTTCCAGCACCGTCGGCCTCCCAA
GACTCCGCCCCTATTATCTCCATTTCCACTATCAATCTCCTATTTTCGTGAATTTCTCTCTCCAATCGCGGAATAAGACTTGCAGACTTAACAGAATTTT
CTGCCAAAGCAACCCCGATTCAGCTGACTCCAGTACAACAGAGGAAAAGGTGTTATTAGATCCTGAATCTGAAACTGACGGTAACACAGCTAACTCCAGT
AAAGAAACAGCTGCTTCATCAGTAGGTGCTGGATTTCCGGAGTATCCGGACAAGAAATTGAATAGGCAGATTGCTGTGGTTTCTGTAATTGCAGCATTCG
GACTCTTCTTGTCAGCTCGGTTGGACTTTGGTGTGTCTTTGAAGGACCTCTCTGCTGCAGCATTGCCATATGAAGAGGCTCTTTCAACGGGAAGCCTACT
GTTGTGGAGTTCTATGCTGATTGGTGTGAAGTATGTCGAGAATTAGCTCCTGATGTCTACAAGGTGGAACAGAAGTACAAGGACCGAGTTAATTTTGTTA
TGCTGAACGTTGATAACACAAAGTGGGAACAAGAGCTTGACGAGTTTGGTGTTGAGGGTATCCCCATTTTGCATTCCTGGACAAGGATGGGAATGAAGAG
GGAAATGTTGTGGGTCGACTCCCTAGGCAATACTTTCTTGATAATGTTGAGGCCCTTGCTCGAGGAGAAACAACTGTACCTCATGCTCGTGTTGTGGGGC
AATATTCAAGTGCCGAAGCACGAAAAGCGCATCAAGTTGTTGATCCAAGAAGTCATGGATAGTGAATCTAGTGTTGTGAAAATGTGTATATTCTATGAAA
CCTCCATTACACTCCATGATTCATATACTGCTGGAATGTCCTATACCTGACAAGATTTTGATTTGGAATTCATTGGCATTCAATAAGAGGGTGTTTGGTG
GGGATTAAAATTTGATTTTTTAGTAGATTGTAATAGAAGTTATTGAAATTTGCGGTTGAAATGTTGTGGGACCCATAAAAATGTGGTTAATATTGACTGT
TTGACTTTGACTTAGATTAAAATCATAAACATGCAAGTCATTGTTTCCTCATTTATCTACCCCGAGTTCATCCCAAAAATAATTCCAATAAAGTGACACT
TGTTTGACTCTTGAATTAACCTTATCAACACAATTCTCAACTAATCAAAATT
>ofr.gene29242-mRNA-1
ATGGTCCACTCCTGGGTTATTGAATCATTCCCTTCAAGTTTCAACCAAACAACCAAACCAGCATTGGAAAGCACTTTTCGTTACAGATACCCTTTTCGCA
ATATATACACATACATCACACTTCATCGACCCTCTGAGCTTGACGAAATGGCAATTTCTCTTTTACCATTCCATCCTCTTTCTCCCCAACTTCCTTCCTC
AAAAACCACAATTCTTTGTTCCAAGCTACCTTCAAAACCGATTTGTTTTTCTTCATCTTACCTCAAACCCATTGAAATTAAGCCTTTCAGAACCCAATTA
GCAAAAATCCCAGCTCAATTTTACCCTCTAAAGAAGTTTATAGTACAGGTCGGAAGAACAGGATCCGACAGGAATGAAACTCTGGTGGGGGAAGATTCTG
CGGAATTCAACTTGTCGAAACAGAAGATTTTGTCATGGGTTTATTTTACTGGCGTTGCGGGAACTGCAGCTTATCTTCTTAATGTGGCGTGGATTGATAG
CTCCACTGGCCTTGGAAAACCCTTCATTGACGCTGTTTCGAGCATTTCCGACAGCCCTGAGGTTGTAATGTTAATCCTTATCATTATTTTCGCAATCGTT
CATAGTGGCTTAGCTAGTCTCAGAGACACAGGTGAGAAACTCATTGGAGAACGTGCATTCCGTGTATTATTTGCTGGAACAGCTGTTCCACTAGCTCTTA
GTACAGTTGTTTATTTCATTAACCATAGATATGATGGTGTACAGTTATGGCAACTCCAGGGTGTTCCTGCAATACATGAACTGGCTTGGTTGACTAATTT
CATTTCCTTCCTTTTCCTCTACCCTTCAACCTTTAACTTACTGGAGGTTGCAGCTGTTGACAAGCCCAAAATGCATCTTTGGGAAACTGGGATTATGAGA
ATTACAAGGCACCCACAGATGGTTGGGCAGGTACTTTGGTGTGTGGCTCACACAATTTGGATTGGGAATTCTGTTGTAGTGGCAGCTTCTGTGGCTTTGA
TTGTGCACCATCTTTTTGGTGTCTGGAATGGAGACCGAAGGTTGGCCATACGATATGGGGAGGCTTTTGAAGTTGTAAAAGCAAGAACAAGTGTCATCCC
ATTTGCAGCGATTCTTGATGGGCGCCAGAAGTTGCCAAAAGATTATTACAAGGAATTTCTTCGACTACCATATCTAACAATAACTGCATTGACTTTAGGT
GCATACTTTGCTCACCCACTTATGCAGGCTGCCAGTTTTCAGCTTCATTGGTAG
>BGI_novel_T017070
ATGGTCCACTCCTGGGTTATTGAATCATTCCCTTCAAGTTTCAACCAAACAACCAAACCAGCATTGGAAAGCACTTTTCGTTACAGATACCCTTTTCGCA
ATATATACACATACATCACACTTCATCGACCCTCTGAGCTTGACGAAATGGCAATTTCTCTTTTACCATTCCATCCTCTTTCTCCCCAACTTCCTTCCTC
AAAAACCACAATTCTTTGTTCCAAGCTACCTTCAAAACCGATTTGTTTTTCTTCATCTTACCTCAAACCCATTGAAATTAAGCCTTTCAGAACCCAATTA
GCAAAAATCCCAGCTCAATTTTACCCTCTAAAGAAGTTTATAGTACAGGTCGGAAGAACAGGATCCGACAGGAATGAAACTCTGGTGGGGGAAGATTCTG
CGGAATTCAACTTGTCGAAACAGAAGATTTTGTCATGGGTTTATTTTACTGGCGTTGCGGGAACTGCAGCTTATCTTCTTAATGTGGCGTGGATTGATAG
CTCCACTGGCCTTGGAAAACCCTTCATTGACGCTGTTTCGAGCATTTCCGACAGCCCTGAGGTTGTAATGTTAATCCTTATCATTATTTTCGCAATCGTT
CATAGTGGCTTAGCTAGTCTCAGAGACACAGGTTTATTTCATTAACCATAGATATGATGGTGTACAGTTATGGCAACTCCAGGGTGTTCCTGCAATACAT
GAACTGGCTTGGTTGACTAATTTCATTTCCTTCCTTTTCCTCTACCCTTCAACCTTTAACTTACTGGAGGTTGCAGCTGTTGACAAGCCCAAAATGCATC
TTTGGGAAACTGGGATTATGAGAATTACAAGGCACCCACAGATGGTTGGGCAGGTACTTTGGTGTGTGGCTCACACAATTTGGATTGGGAATTCTGTTGT
AGTGGCAGCTTCTGTGGCTTTGATTGTGCACCATCTTTTTGGTGTCTGGAATGGAGACCGAAGGTTGGCCATACGATATGGGGAGGCTTTTGAAGTTGTA
AAAGCAAGAACAAGTGTCATCCCATTTGCAGCGATTCTTGATGGGCGCCAGAAGTTGCCAAAAGATTATTACAAGGAATTTCTTCGACTACCATATCTAA
CAATAACTGCATTGACTTTAGGTGCATACTTTGCTCACCCACTTATGCAGGCTGCCAGTTTTCAGCTTCATTGGTAG
>ofr.gene4802-mRNA-1
ATGGCAGCCACTTCACAGGTTCAAACTGCAATCACAAGAAGGCTAGAAGGAAAAGTTGCCCTTATAACAGGAGGAGCCAGTGGAATTGGAGAATGCACTG
CAAAACTCTTCTCCAAACATGGAGCCAAAGTTGTCATTGCTGATGTCCAAGATGAACTAGGTCACTCAGTTGTCGAAGCAATTGGCCCTACCAATTCCAC
CTACATCCACTGCGATGTTACTAATGAAGACGATGTCAAAAATGCCGTGGACAAAACAGTTTCAATCTACGGAAAACTGGACATTATGTTCAACAATGCA
GGAATTTCCGATCCCAACAAGCCCCGTATCATAGATAACGAAAAAGCAGATTTTGAACGAGTTCTCAGTGTAAATGTCACCGGAGTTTTCCTATGCATGA
AGCATGCAGCACGAGTTATGGTGCCAGCACGTAGTGGCAGCATAATTTCCACTGCCAGTGTAAGCTCAACTATTGGCAGTGCTGCCTCACATGCTTATTG
TTGTTCGAAGCATGCTGTATTAGGCCTTACTAAGAATCTGGCAATCGAGCTTGGACAATTTGGCATTAGGGTTAATTGTTTGTCTCCTTACGGGGTTGCT
ACGCCTTTGGCCAAGAAATTTGTAGGGCTTGAAAATGACGAAGATTTGGAGAATGCCATGAGCCTTATGGGAAGCCTGAAAGGTACAAATTTGAAGGCTG
AGGATGTTGCCAATGCAGCTCTTTATCTGGCTAGTGATGAGGCAAAATATGTGAGTGGCCACAATCTGTTCATTGATGGAGGGTTCAGCGTCTACAATTC
TGCAATTAAAATGTTTCAATACCCAGATTCTTGA
>BGI_novel_T010082
CTTCAACCATACACCAAAATTTGAGGTAAGTTTTGTACCATTTTACACCAAATCTAGCACCAAATTAAAAATCATCTTCAACCATTACATTAAAACTTAC
ACCAAATGAACATCGTTTAATAATTTTCTTATTTGAAAAATTATTTCTTTGTTTATTTTACAAATACTTAGATTACTAAATAAATAATTACATTAAATTA
ATCGAGTTTGTTATATTTTAAGTTTATTTTTTTTTGTTGCAATTTTAATTAATTAATTAATTATTATTTTTTACATTATTTAAATTTATTTAATGCAATA
ATAATAATAATAATTCATTGTATTAAAAAATATATAATACAAATGACAAAAATACCCTCCATAAGTTAGTTTGGCAAATGAAAAAGAATAATGCCCTTTG
TATAGGACACTATTCCTATAGGGGTTTTACATGTCTCTTACTATACGCGGATCCCACATGTATTAAAAAAAAAATTGCACCTGGGCTCGCCGATGTGTGT
GTCTAGCAGAGACCTGTACACACTGCACGATTGAATGGAAAAAAAAGATAAGTTTTGACTTTGCTCCATTTTGCACCAAAATGGTGCAAACTTTCATGCC
ACATTGTTGAGCTTGTGCACCAAAATTTGGTGCATTTTGATGATTTGGTGATAGCTTTTGCGATGCCCTTAGGCCCACTCTTTGTTCAGGTATATTTATT
CTTTGAGCTGCACCACAATATAAGAGATTATTAAGAGTCATGAACTAGCTCGTTTACAGTGATTAAATAGGGAAAATGTTTTATCTATAATTTATCTTTA
ACAAATATATAATTTAATTTTAACTTTGTCAAATGTTAGACACAATCAAATTTGAAGTTAATGTCTTTAATCAAATACCACTTTAAGCTAAGGCTCAATT
ATTTTGCCTCTGTGTTGCACAGGCTAGAAGGAAAAGTTGCCCTTATAACAGGAGGAGCCAGTGGAATTGGAGAATGCACTGCAAAACTCTTCTCCAAACA
TGGAGCCAAAGTTGTCATTGCTGATGTCCAAGATGAACTAGGTCACTCAGTTGTCGAAGCAATTGGCCCTACCAATTCCACCTACATCCACTGCGATGTT
ACTAATGAAGACGATGTCAAAAATGCCGTGGACAAAACAGTTTCAATCTACGGAAAACTGGACATTATGTTCAACAATGCAGGAATTTCCGATCCCAACA
AGCCCCGTATCATAGATAACGAAAAAGCAGATTTTGAACGAGTTCTCAGTGTAAATGTCACCGGAGTTTTCCTATGCATGAAGCATGCAGCACGAGTTAT
GGTGCCAGCACGTAGTGGCAGCATAATTTCCACTGCCAGTGTAAGCTCAACTATTGGCAGTGCTGCCTCACATGCTTATTGTTGTTCGAAGCATGCTGTA
TTAGGCCTTACTAAGAATCTGGCAATCGAGCTTGGACAATTTGGCATTAGGGTTAATTGTTTGTCTCCTTACGGGGTTGCTACGCCTTTGGCCAAGAAAT
TTGTAGGGCTTGAAAATGACGAAGATTTGGAGAATGCCATGAGCCTTATGGGAAGCCTGAAAGGTACAAATTTGAAGGCTGAGGATGTTGCCAATGCAGC
TCTTTATCTGGCTAGTGATGAGGCAAAATATGTGAGTGGCCACAATCTGTTCATTGATGGAGGGTTCAGCGTCTACAATTCTGCAATTAAAATGTTTCAA
TACCCAGATTCTTGA
>ofr.gene55649-mRNA-1
CCAGCAAAGAGAAATGAGTGCCTGGTTTTTGCAGTAAATGGAGAGAAATTTGAAGTCCCAAATCTTGATCCTTCCACTACTTTACTTGAGTTCTTGCGCT
CTCGTACCCGTTTCAAGAGTGTCAAGCTTGGCTGTGGTGAAGGTGGTTGTGGTGCTTGTGTTGTTCTGATGTCAAAGTATGACCCTGTAAATAAGCAGAT
TGAGAATTTTTCTGCGAGTTCGTGTCTCACGCTCCTTTGCAGCATAAATGGCTGTTCAATTACTACGAGCGAAGGCCTTGGAAATACTAGAGATGGATTT
CATCCAATCCATCAAAGGTTTACTGGCTTCCATGCTTCTCAGTGTGGCTTTTGCACTCCAGGAATGTGCATGTCCCTATTCTCAGCTCTCGTTGATGCTG
AAAAAACAAGTCGGCAAGAACCTTCACCGGGATTCTCCAAGTTGACAGTTTCGGAAGCTGAAAAGGCAATAGCAGGAAATCTTTGTCGCTGTACTGGTTA
TCGTCCTATAGCTGATGCCTGCAAAAGTTTTGCTGCTGATGTTGACATGGAGGATCTGGGGATCAATTCTTTTTGGAGAAAGGAAGATTTGAACGAAGTT
AAAGTAAGTAGATTACCAACTTATCATCCAAAGAATCATAATTGTACTTATTCTGAATTCTTCGGAGAGGAAAGCGAGTTTGATATGCTTTTAAATTCTG
AATTGTACTCATGGTACACTCCTGCATCTATTGAGGAGCTCCAAACCTTGTTGCATCCCAATGTGTCTGAAAATGGTACGAAAATTAAGCTAGTTGTTGG
CAACACAGGCACTGGTTATTACAAAGAAACAGAAAAGTATGACAAGTATATTGATCTGAGATATATCCCCCAGCTTTCAGTGGTTATAAGAGGTAACTCG
GGCATTGAATTTGGAGCAGCTTTATCCATTTCCAAAGTTATTTTCAATTTAAAGGAAGAAAATGAAGAGAACTTAAGCTTGGAAGGAAAACTGATTTTTA
CGAAACTCGCTGATCATATGGAGAAAATTGCTTCAGGGTTCATAAGGAATTCAGCAAGTCTAGGGGGTAATTTGTTGATGTCACAGAGGAATAATTTTCC
CTCCGACATTGCAACATTACTTCTTGCTGTGGATTCTAGTGTCAGCATACTGACAGGTCCTGACTGTGAAAAGATTACAATGGAAGAATTCTTGTCGAGG
CCACCATTGGACTCTCAAAGTGTGCTTCTAAGTGTTCACATCCCATATTGGAAACAAACAAAAAGCAATGGAACAATAGAATCAAATTCTAGGTTGTTAT
TTGAAACTTATCGTGCTGCACCACGACCTCTTGGTAATGCATTACCCTATTTAAATGCTGCCTTCTTAGCTGATCTTTCTTGCAATAAAAATGAAGTTCT
AGTAAATAATGTACGGTTGGCTTTTGGTGCTTATGGGACAAAACACGCAACAAGGGCAAATAAAGTTGAGGAGTATCTATCTGGAAAATTAGTTGGTGTT
AGTGTACTAAATGAAGCGGTCAAACTGGTAAAAAGTTCAGTGGTACCTGAAGATGGCACTTCGCATGCTGCTTACCGGTCGAGTTTAGCTGTTAGTTTTC
TCTTTGAATTTCTCTTTAGGTTCATTGAAGATGATTACAAGATTTCTGCTGATGGATTGGATAACACGTTACGGGAAGAAGCCGAAATCATCAATAATAG
CAATCTTTTGCTGTCGTCAGGAAAACAGTTTGTGGACTCGAGTAAAGAGTGCTATCCAGTAGGTGAACCGATGACAAAATTTGGTGCTGCCATTCAAGCT
TCTGGCGAAGCTGTGTATGTGGATGATATTCCATCACCTCCAAATTGCCTGCACGGAGCATTTATCTACAGCACCAAGCCTTTAGCACGAGTGAAGGGAA
TTTCCTTCAAGTCTAATTCACTACCAGATGGGGTTACTGATGTTATCTCTTCAAAAGATATCCCAAAAGGAGGAGAAAATGTAGGATGTATGGCCATGTT
TGGTTCCGAACCTTTATTCGTCGATGATCTCGCTACTTGTGCTGGTGACCTTATTGGTCTTGTGGTTGCAGAGACAAAAAAGCACGCAAATGTGGCTGCC
AAAACGGCTCTGGTTGATTATGATACCGAAAGTCTAGATTCTCCCATTTTAACTGTTGAAGAGGCTGTGAAGAGATCAAGTTTCATTGAAGTTCCTCATT
TCTTATATCCAGAAAAAGTTGGTGATTTCTCTGAAGGAATGGCTGAAGCTGATCATAAGATTCTCAATGCTGAGATTAAACTTGGCTCGCAATACTATTT
CTATATGGAGACACAAACTGCACTTGCAGTTCCAGATGAAGAAAACTCCATGGTGGTTTATAGCTCGATTCAGTGCCCTGAGTTTGCACATATTGTAATT
GCAAGATGTCTCGGAGTTCCGGAGCATAATGTCCGTGTTATTACGAGAAGAGTTGGTGGGGGCTTTGGTGGAAAGGCATTAAAATCAATGCCTGTTGCTA
CAGCGTGTGCACTCGCAGCACATAAATTACGTCGCCCAGTTAGAATATATCTAGATCGTAAGACGGACATGATAATGGCAGGAGGAAGACATCCCATGAA
GATAACTTACACTGTTGGATTTAAATCCAGTGGGAAGATCACAGCTCTGCACCTTGACGTACTAATTAATGCTGGGAATACTACAGATATAAGCCCCATA
ATGCCGAATAATATGATAGGTGCACTTAAAAAGTATGACTGGGGTTCTCTGTCTTTTGATATAAAGTTATGCAAAACAAACCTTACTAGCAAATCGGCTA
TGAGAGGGCCAGGGGAGGTGCAGGCATCTTATATTGCTGAAGCTATAATGGAGCATGTTGCTGGTATGCTGTCAATCGAAGTGGATTGTGTCCGGAAAAA
AAATCTTCACACGTACGAAAGCTTGTTGTTGTTCTATGGGAGTGCTTCCGGGGACTCAATAGAGTATACTTTGCCCTCTATTTGGGATAAGGTGGCCAGA
TCTTCGAGTTTTACCGAAAGGGTTGCGACAATAGAACAATTTAATCAGCTCCATATTTGGCGGAAGAGGGGTATTTCTCGAGTGCCAATTATCCATGAGG
TGCTTGTTAGACCTACCCCAGGTAAAGTTAGCATTCTTTGGGATGGATCCATTGTTGTAGAAGTTGGAGGGATAGAATTGGGGCAGGGGCTCTGGACAAA
GGTTAAACAAATAACTGCTTATGCTCTTAGTTCAATCCAATGCGATGGAACTGAAGAACTAGTTGAGAAAGTACGAGTTATACAGTCGGACACCTTGGCC
TTAGTGCAAGGAGGATTTACTGCTGGGAGCACTACATCAGAATCAAGTTGTGAAGCGTTAGACTATGCTGCAATGTCTTGGTTGAAAGACTAGCCCCTCT
TAAGAAAAAGTTGCAAGAGCAAATGGGTTCTGTAAAATGGGATGATCTGATTCTTCAGGCACATTATGAATCAGTAAACTTAGCAGCACATTCTTTCTTT
GTACCTATGCTGAGTTCTCAGCAGTACTTGAATTATGGTGCTGCAGTTAGTGAGGATCCGGTTACATCATGTGAGTTTGAGACACAGATTACCCCTTCTG
AGACGACGTTAACAAATAATAAATCCATGTACACTGCAGATATTGTCTATGATTGTGGACGGAGCATGAACCCTGCCGTCGATTTGGGACAGATTGAAGG
GGCTTTTGTACAAGGAATTGGATTTTTCATGCTTGAAGAGTACCTTACAAATACAGATGGTCTGGTGGTTTCAGACAGTACATGGACTTACAAGATCCCA
ACCATCGACACTATACCGAAACAGTTCAATGTTGAGGTTCTAAATAGTGGACATCACCAAAACCGTGTTCTCTCGTCCAAGGCTTCTGGTGAACCGCCAT
TGCTTCTGGCAGCATCAGTTCACTGTGCTACAAGAGCAGCCATTGAGACGGCCAGGAAACAGTATAAATCGTGGGGAACGCTAGACGAGACTGACTCAAC
ATTCCAGTTGGAGGTCCCTGCTACAATGCCTGTCGTTAAGCAACTCTGCGGCCTTGATACGGTCGAGAGGTATTTGCAAAGCTTGGTCACTTGTAATGGA
AGTTGA
>BGI_novel_T008614
AATCAACACAACTTGCAGTGATCAGCAAAAATGGAGACCTTAACACCAGCAAAGAGAAATGAGTGCCTGGTTTTTGCAGTAAATGGAGAGAAATTTGAAG
TCCCAAATCTTGATCCTTCCACTACTTTACTTGAGTTCTTGCGCTCTCGTACCCGTTTCAAGAGTGTCAAGCTTGGCTGTGGTGAAGGTGGTTGTGGTGC
TTGTGTTGTTCTGATGTCAAAGTATGACCCTGTAAATAAGCAGATTGAGAATTTTTCTGCGAGTTCGTGTCTCACGCTCCTTTGCAGCATAAATGGCTGT
TCAATTACTACGAGCGAAGGCCTTGGAAATACTAGAGATGGATTTCATCCAATCCATCAAAGGTTTACTGGCTTCCATGCTTCTCAGTGTGGCTTTTGCA
CTCCAGGAATGTGCATGTCCCTATTCTCAGCTCTCGTTGATGCTGAAAAAACAAGTCGGCAAGAACCTTCACCGGGATTCTCCAAGTTGACAGTTTCGGA
AGCTGAAAAGGCAATAGCAGGAAATCTTTGTCGCTGTACTGGTTATCGTCCTATAGCTGATGCCTGCAAAAGTTTTGCTGCTGATGTTGACATGGAGGAT
CTGGGGATCAATTCTTTTTGGAGAAAGGAAGATTTGAACGAAGTTAAAGTAAGTAGATTACCAACTTATCATCCAAAGAATCATAATTGTACTTATTCTG
AATTCTTCGGAGAGGAAAGCGAGTTTGATATGCTTTTAAATTCTGAATTGTACTCATGGTACACTCCTGCATCTATTGAGGAGCTCCAAACCTTGTTGCA
TCCCAATGTGTCTGAAAATGGTACGAAAATTAAGCTAGTTGTTGGCAACACAGGCACTGGTTATTACAAAGAAACAGAAAAGTATGACAAGTATATTGAT
CTGAGATATATCCCCCAGCTTTCAGTGGTTATAAGAGGTAACTCGGGCATTGAATTTGGAGCAGCTTTATCCATTTCCAAAGTTATTTTCAATTTAAAGG
AAGAAAATGAAGAGAACTTAAGCTTGGAAGGAAAACTGATTTTTACGAAACTCGCTGATCATATGGAGAAAATTGCTTCAGGGTTCATAAGGAATTCAGC
AAGTCTAGGGGGTAATTTGTTGATGTCACAGAGGAATAATTTTCCCTCCGACATTGCAACATTACTTCTTGCTGTGGATTCTAGTGTCAGCATACTGACA
GGTCCTGACTGTGAAAAGATTACAATGGAAGAATTCTTGTCGAGGCCACCATTGGACTCTCAAAGTGTGCTTCTAAGTGTTCACATCCCATATTGGAAAC
AAACAAAAAGCAATGGAACAATAGAATCAAATTCTAGGTTGTTATTTGAAACTTATCGTGCTGCACCACGACCTCTTGGTAATGCATTACCCTATTTAAA
TGCTGCCTTCTTAGCTGATCTTTCTTGCAATAAAAATGAAGTTCTAGTAAATAATGTACGGTTGGCTTTTGGTGCTTATGGGACAAAACACGCAACAAGG
GCAAATAAAGTTGAGGAGTATCTATCTGGAAAATTAGTTGGTGTTAGTGTACTAAATGAAGCGGTCAAACTGGTAAAAAGTTCAGTGGTACCTGAAGATG
GCACTTCGCATGCTGCTTACCGGTCGAGTTTAGCTGTTAGTTTTCTCTTTGAATTTCTCTTTAGGTTCATTGAAGATGATTACAAGATTTCTGCTGATGG
ATTGGATAACACGTTACGGGAAGAAGCCGAAATCATCAATAATAGCAATCTTTTGCTGTCGTCAGGAAAACAGTTTGTGGACTCGAGTAAAGAGTGCTAT
CCAGTAGGTGAACCGATGACAAAATTTGGTGCTGCCATTCAAGCTTCTGGCGAAGCTGTGTATGTGGATGATATTCCATCACCTCCAAATTGCCTGCACG
GAGCATTTATCTACAGCACCAAGCCTTTAGCACGAGTGAAGGGAATTTCCTTCAAGTCTAATTCACTACCAGATGGGGTTACTGATGTTATCTCTTCAAA
AGATATCCCAAAAGGAGGAGAAAATGTAGGATGTATGGCCATGTTTGGTTCCGAACCTTTATTCGTCGATGATCTCGCTACTTGTGCTGGTGACCTTATT
GGTCTTGTGGTTGCAGAGACAAAAAAGCACGCAAATGTGGCTGCCAAAACGGCTCTGGTTGATTATGATACCGAAAGTCTAGATTCTCCCATTTTAACTG
TTGAAGAGGCTGTGAAGAGATCAAGTTTCATTGAAGTTCCTCATTTCTTATATCCAGAAAAAGTTGGTGATTTCTCTGAAGGAATGGCTGAAGCTGATCA
TAAGATTCTCAATGCTGAGATTAAACTTGGCTCGCAATACTATTTCTATATGGAGACACAAACTGCACTTGCAGTTCCAGATGAAGAAAACTCCATGGTG
GTTTATAGCTCGATTCAGTGCCCTGAGTTTGCACATATTGTAATTGCAAGATGTCTCGGAGTTCCGGAGCATAATGTCCGTGTTATTACGAGAAGAGTTG
GTGGGGGCTTTGGTGGAAAGGCATTAAAATCAATGCCTGTTGCTACAGCGTGTGCACTCGCAGCACATAAATTACGTCGCCCAGTTAGAATATATCTAGA
TCGTAAGACGGACATGATAATGGCAGGAGGAAGACATCCCATGAAGATAACTTACACTGTTGGATTTAAATCCAGTGGGAAGATCACAGCTCTGCACCTT
GACGTACTAATTAATGCTGGGAATACTACAGATATAAGCCCCATAATGCCGAATAATATGATAGGTGCACTTAAAAAGTATGACTGGGGTTCTCTGTCTT
TTGATATAAAGTTATGCAAAACAAACCTTACTAGCAAATCGGCTATGAGAGGGCCAGGGGAGGTGCAGGCATCTTATATTGCTGAAGCTATAATGGAGCA
TGTTGCTGGTATGCTGTCAATCGAAGTGGATTGTGTCCGGAAAAAAAATCTTCACACGTACGAAAGCTTGTTGTTGTTCTATGGGAGTGCTTCCGGGGAC
TCAATAGAGTATACTTTGCCCTCTATTTGGGATAAGGTGGCCAGATCTTCGAGTTTTACCGAAAGGGTTGCGACAATAGAACAATTTAATCAGCTCCATA
TTTGGCGGAAGAGGGGTATTTCTCGAGTGCCAATTATCCATGAGGTGCTTGTTAGACCTACCCCAGGTAAAGTTAGCATTCTTTGGGATGGATCCATTGT
TGTAGAAGTTGGAGGGATAGAATTGGGGCAGGGGCTCTGGACAAAGGTTAAACAAATAACTGCTTATGCTCTTAGTTCAATCCAATGCGATGGAACTGAA
GAACTAGTTGAGAAAGTACGAGTTATACAGTCGGACACCTTGGCCTTAGTGCAAGGAGGATTTACTGCTGGGAGCACTACATCAGAATCAAGTTGTGAAG
CGTTAGACTATGCTGCAATGTCTTGGTTGAAAGACTAGCCCCTCTTAAGAAAAAGTTGCAAGAGCAAATGGGTTCTGTAAAATGGGATGATCTGATTCTT
CAGGCACATTATGAATCAGTAAACTTAGCAGCACATTCTTTCTTTGTACCTATGCTGAGTTCTCAGCAGTACTTGAATTATGGTGCTGCAGTTAGTGAGA
TATTGTCTATGATTGTGGACGGAGCATGAACCCTGCCGTCGATTTGGGACAGATTGAAGGGGCTTTTGTACAAGGAATTGGATTTTTCATGCTTGAAGAG
TACCTTACAAATACAGATGGTCTGGTGGTTTCAGACAGTACATGGACTTACAAGATCCCAACCATCGACACTATACCGAAACAGTTCAATGTTGAGGTTC
TAAATAGTGGACATCACCAAAACCGTGTTCTCTCGTCCAAGGCTTCTGGTGAACCGCCATTGCTTCTGGCAGCATCAGTTCACTGTGCTACAAGAGCAGC
CATTGAGACGGCCAGGAAACAGTATAAATCGTGGGGAACGCTAGACGAGACTGACTCAACATTCCAGTTGGAGGTCCCTGCTACAATGCCTGTCGTTAAG
CAACTCTGCGGCCTTGATACGGTCGAGAGGTATTTGCAAAGCTTGGTCACTTGTAATGGAAGTTGA
