# Supplementary material for: Alternative Splicing Analysis Revealed the Role of Alpha-Linolenic Acid and Carotenoids in Fruit Development of Osmanthus fragrans
Source: Int J Mol Sci. 2023 May 12;24(10):8666. doi: 10.3390/ijms24108666 (PMC10217929; doi:10.3390/ijms24108666)
Supplement: Supplementary file 1 [file ijms-24-08666-s001.zip › TableS7 Differential gene expression levels in alpha-Linoleic acid metabolism and carotenoid biosynthesis pathway.xlsx]

## Sheet: Sheet1
TableS7 Differential gene expression levels in alpha-Linoleic acid metabolism and carotenoid biosynthesis pathway
gene-alpha-Linolenic acid metabolism	S1	S2	S3	gene-carotenoid biosynthesis	S1	S2	S3
BGI_novel_G002195	29.3367	53.94	47.6033	ofr.gene53132	14.4967	0.1	0.136667
BGI_novel_G002196	41.8933	119.4	96.43	ofr.gene53264	7.36333	0.116667	0.0466667
BGI_novel_G002197	3.58333	16.5733	20.1233	ofr.gene53132	14.4967	0.1	0.136667
BGI_novel_G002199	56.93	116.76	96.4133	ofr.gene53264	7.36333	0.116667	0.0466667
BGI_novel_G002200	45.3367	95.2133	77.7267	ofr.gene14698	10.7567	0.63	0.233333
ofr.gene19109	135.64	559.367	499.41	ofr.gene2756	15.96	51.5267	66.34
ofr.gene24663	303.08	1278.61	2020.15	ofr.gene14698	10.7567	0.63	0.233333
ofr.gene24665	1.08667	12.66	38.66	ofr.gene2756	15.96	51.5267	66.34
ofr.gene24865	88.9033	513.367	952.18	ofr.gene29216	36.4867	7.75	8.90333
ofr.gene34384	0.0533333	2.29333	5.60333	ofr.gene29242	47.1067	9.55	11.69
ofr.gene47520	54.5	10.5	10.68	ofr.gene19620	27.0033	8.86	4.48333
ofr.gene10951	49.0267	4.51667	7	ofr.gene19681	93.8633	25.9033	12.0433
ofr.gene12088	0.503333	7.55	5.54667	ofr.gene51320	9.25333	0.77	0.676667
ofr.gene53671	103.443	340.487	297.41	ofr.gene42137	6.53667	0.133333	0.233333
ofr.gene3545	15.64	59.51	43.7633	ofr.gene8214	6.53667	0.133333	0.233333
ofr.gene3636	17.05	77.0267	63.0867	ofr.gene33284	4.37333	0.403333	0.583333
ofr.gene57358	100.04	1174.63	1017.89	ofr.gene1846	28.0767	4.61333	2.82333
ofr.gene18967	4.96667	0.703333	0.67	ofr.gene36170	21.6	4.22	4.17
ofr.gene20404	1.44333	0.22	0.18	ofr.gene36419	20.8633	6.00333	7.40333
ofr.gene27224	1.93333	0.206667	0.426667	ofr.gene36608	21.6233	4.16333	2.03333
ofr.gene52537	11.1933	3.1	3.11667	ofr.gene3952	9.63333	0.62	1.14667
ofr.gene8538	37.9767	93.57	65.49	ofr.gene36608	21.6233	4.16333	2.03333
ofr.gene8561	65.9433	171.903	118.47	ofr.gene56354	34.85	4.14333	4.44667
ofr.gene15491	1.06667	0.17	0.14	ofr.gene33284	4.37333	0.403333	0.583333
ofr.gene22593	38.0133	66.1633	76.4	ofr.gene33284	4.37333	0.403333	0.583333
ofr.gene47915	13.3533	25.0033	32.9	ofr.gene1846	28.0767	4.61333	2.82333
ofr.gene48911	4.64667	1.23	1.30333	ofr.gene36170	21.6	4.22	4.17
ofr.gene5447	0.976667	0.0366667	0.0733333	ofr.gene36419	20.8633	6.00333	7.40333
ofr.gene56357	13.8467	3.67333	4.01	ofr.gene36608	21.6233	4.16333	2.03333
ofr.gene57746	3.67667	5.93667	6.43333	ofr.gene3952	9.63333	0.62	1.14667
ofr.gene32764	2.86333	80.97	90.77	ofr.gene1846	28.0767	4.61333	2.82333
ofr.gene9209	25.8667	45.68	51.4067	ofr.gene36170	21.6	4.22	4.17
ofr.gene23429	50.0367	84.5933	112.803	ofr.gene36419	20.8633	6.00333	7.40333
ofr.gene29729	37.04	71.01	71.8367	ofr.gene36608	21.6233	4.16333	2.03333
ofr.gene29921	49.07	115.33	124.99	ofr.gene3952	9.63333	0.62	1.14667
ofr.gene45958	5.81	26.0867	25.5467	ofr.gene11033	7.02333	0.233333	0.473333
ofr.gene57821	11.09	29.0133	28.1133	ofr.gene12387	67.35	11.11	5.61333
				ofr.gene23734	51.9833	1.29333	2.01667
				ofr.gene30820	8.9	1.35667	1.17333
				ofr.gene55834	66.9633	23.2	21.7767
				ofr.gene8564	25.0533	66.66	43.17
				ofr.gene11033	7.02333	0.233333	0.473333
				ofr.gene12387	67.35	11.11	5.61333
				ofr.gene23734	51.9833	1.29333	2.01667
				ofr.gene30820	8.9	1.35667	1.17333
				ofr.gene55834	66.9633	23.2	21.7767
				ofr.gene8564	25.0533	66.66	43.17
				BGI_novel_G002147	6.40667	0.826667	0.506667
				BGI_novel_G002805	0	7.59333	3.72333
				ofr.gene15924	2.11667	0	0
				ofr.gene22473	38.5967	5.54	7.75
				ofr.gene22483	18.6233	4.69667	6.51333
				ofr.gene29722	1.13667	0	0
				ofr.gene37687	0.03	4.8	2.81
				ofr.gene39110	2.67	0.136667	0.176667
				ofr.gene40516	2.67	0.136667	0.176667
				BGI_novel_G001822	3.16333	1.04333	0.256667
				ofr.gene13017	3.96	8.12	12.8167
				ofr.gene14537	193.533	39.65	40.59
				ofr.gene1571	9.34	3.21667	3.37
				ofr.gene20316	0.37	8.53667	2.67667
				ofr.gene20523	0.506667	14.7767	5.51333
				ofr.gene21086	3.15	11.3367	10.67
				ofr.gene2304	0.896667	38.47	31.6167
				ofr.gene4802	47.28	111.337	120.723
				ofr.gene54424	8.96667	1.85333	1.67667
				ofr.gene55584	8.99	2.33667	0.133333
				ofr.gene56685	121.167	2.79667	1.93667
				ofr.gene57692	37.3467	6.78667	6.47
				ofr.gene58116	8.30667	15.9167	14.8433
				ofr.gene1377	11.07	3.63667	3.68
				ofr.gene1578	13.9067	3.98667	4.13667
				ofr.gene55649	4.59667	14.5533	17.32
				ofr.gene10539	20798.8	5659.23	3016.68
				ofr.gene26817	11.0933	174.367	140.73
				ofr.gene29200	4.91333	0.433333	0.423333
				ofr.gene35258	161.807	18.9	12.1067
				ofr.gene5837	4.37667	0.0366667	0.07
					22683.3	6598.98	3851.28
